# Supplementary material for: Widespread Bradyrhizobium distribution of diverse Type III effectors that trigger legume nodulation in the absence of Nod factor
Source: ISME J. 2023 Jun 24;17(9):1416–29. doi: 10.1038/s41396-023-01458-1 (PMC10432411; doi:10.1038/s41396-023-01458-1)
Supplement: Supplementary file 5 — Dataset 1 [file 41396_2023_1458_MOESM5_ESM.xlsx]

## Sheet: Feuil1
Dataset S1. Strains used in this study and their symbiotic properties on A. indica.
	Species	Straina	accession (chromosome)	accession (plasmid)	Contigs	Genome size (Mb)	Material of origin	Country of isolation	Phenotype	Nodule number	Plant nodulated	ARA (%) b
Bradyrhizobium	japonicum	22	AXVG00000000.1	-	29	7.50	Soil (Hanford subsurface)	USA	A	0	0/8	nt
Bradyrhizobium	cajani	1010T; AMBPC1010; LMG29967; CECT9227	WQNE00000000.1	-	112	8.38	Nodule of Cajanus cajan	Dominican Republic	A	0	0/8	nt
Bradyrhizobium	symbiodeficiens	101S1MB; HAMBI3731	NZ_CP050066.1	-	Complete	6.92	Nodule of Glycine max	Canada	A	0	0/8	nt
Bradyrhizobium	acaciae	10BBT	NZ_JACMYK000000000.1	-	334	8.47	Nodule of Acacia dealbata	South Africa	A	0	0/8	nt
Bradyrhizobium	symbiodeficiens	141S2; HAMBI3729	NZ_CP050065.1	-	Complete	7.01	Nodule of Glycine max	Canada	A	0	0/8	nt
Bradyrhizobium	septentrionale	1S1T; HAMBI3676; LMG29930	CP088285.1	CP088284.1/CP088287.1/CP088286.1	Complete	10.41	Nodule of Glycine max	Canada	A	0	0/8	nt
Bradyrhizobium	amphicarpaeae	39S1MBT; LMG29934; HAMBI3680	NZ_CP029426.1	-	Complete	7.04	Nodule of Glycine max	Canada	A	0	0/8	nt
Bradyrhizobium	cosmicum	58S1T; HAM3725; LMG31545	NZ_CP041656.1	-	Complete	7.30	Nodule of Glycine max	Canada	A	0	0/8	nt
Bradyrhizobium	symbiodeficiens	65S1MB	GCA_006459165.1	-	Complete	7.13	Nodule of Glycine max	Canada	A	0	0/8	nt
Bradyrhizobium	quebecense	66S1MBT; LMG31547; HAMBI3720	CP088022.1	CP088023.1/CP088024.1/CP088025.1	Complete	9.17	Nodule of Glycine max	Canada	A	0	0/8	nt
Bradyrhizobium	symbiodeficiens	85S1MBT; LMG29937; HAMBI3684	NZ_CP029427.1	-	Complete	7.04	Nodule of Glycine max	Canada	A	0	0/8	nt
Bradyrhizobium	hipponense	aSej3T; LMG31020; DSM108913	GCA_008123965.1	-	315	8.83	Nodule of Lupinus angustifolius	Tunisia	A	0	0/8	nt
Bradyrhizobium	sp.	AT1	JXDL00000000.1	-	8	7.35	Sweet Potato rhizosphere soil	Japan	A	0	0/8	nt
Bradyrhizobium	sp.	BDV5040	NZ_CP061379.1	-	Complete	7.62	Nodule of Bossiaea ensata	Australia	A	0	0/8	nt
Bradyrhizobium	sp.	BDV5419	NZ_CP061378.1	-	Complete	7.4	Nodule of Hardenbergia violacea	Australia	A	0	0/8	nt
Bradyrhizobium	sp.	BF49	LN901633.1	-	Complete	7.55	Soil (Bare Fallow)	UK	A	0	0/8	nt
Bradyrhizobium	elkani	BLY3-8	LWUI00000000	-	90	9.20	Nodule of Glycine max	Myanmar	A	0	0/8	nt
Bradyrhizobium	elkani	BLY6-1	LXEM00000000	-	79	9.20	Nodule of Glycine max	Myanmar	A	0	0/8	nt
Bradyrhizobium	centrolobii	BR10245T; HAMBI 3597	LUUB01000000	-	133	10.11	Nodule of Centrolobium paraense	Brazil	A	0	0/8	nt
Bradyrhizobium	neotropicale	BR10247T	LSEF00000000.1	-	125	8.68	Nodule of Centrolobium paraense	Brazil	A	0	0/8	nt
Bradyrhizobium	sacchari	BR10280T; P9-20	LWIG00000000	-	69	8.69	Sugarcane roots	Brazil	B	3.125	5/8	0
Bradyrhizobium	macuxiense	BR10303T; HAMBI3602	LNCU00000000.1	-	137	8.72	Nodule of Centrolobium paraense	Brazil	A	0	0/8	nt
Bradyrhizobium	macuxiense	BR10355	VITY00000000.1	-	48	8.82	Nodule of Centrolobium paraense	Brazil	A	0	0/8	nt
Bradyrhizobium	sacchari	BR10555; P5-24	VITU00000000.1	-	38	8.53	Sugarcane roots	Brazil	B	3.125	7/8	0
Bradyrhizobium	sacchari	BR10556; P7-18	VITW00000000.1	-	37	8.53	Sugarcane roots	Brazil	B	3	5/8	0
Bradyrhizobium	sp.	BR2003; SEMIA6156	SMYJ00000000.1	-	52	8.20	Nodule of Crotalaria spectabilis	Brazil	D	51.25	8/8	0
Bradyrhizobium	pachyrhizi	BR3262	LJYE00000000	-	116	8.96	Nodule of Vigna unguiculata	Brazil	A	0	0/8	nt
Bradyrhizobium	yuanmingense	BR3267	LJYF00000000	-	55	7.90	Nodule of Vigna unguiculata	Brazil	B	3.375	5/8	0
Bradyrhizobium	manausense	BR3351T	LJYG00000000.1	-	127	9.15	Nodule of Vigna unguiculata	Brazil	A	0	0/8	nt
Bradyrhizobium	stylosanthis	BR446T; LMG29419; CNPSo2823; HAMBI3668	NZ_LVEM00000000.1	-	22	8.80	Nodule of Stylosanthes guianensis	Brazil	A	0	0/8	nt
Bradyrhizobium	stylosanthis	BR510	VITK00000000.1	-	36	8.99	Nodule of Stylosanthes guianensis	Brazil	A	0	0/8	nt
Bradyrhizobium	sp.	BTAi1	CP000494.1	CP000495.1	Complete	8.49	Nodule of Aeschynomene indica	USA	F	56.875	8/8	55.31
Bradyrhizobium	arachidis	CB756	NZ_AXBC00000000.1	-	Complete	9.83	Nodule of Macrotyloma africanicus	Zimbabwe	A	0	0/8	nt
Bradyrhizobium	liaoningense	CCBAU05525	AJQC01000000	-	1040	7.98	Nodule of Glycine max	China	A	0	0/8	nt
Bradyrhizobium	yuanmingense	CCBAU10071T; LMG21827	FMAE01000000	-	108	8.20	Nodule of Lespedeza cuneata	China	B	1.875	4/8	0
Bradyrhizobium	japonicum	CCBAU15354	AJPX01000000	-	951	9.91	Nodule of Glycine max	China	B	3.375	6/8	0
Bradyrhizobium	sp.	CCBAU15544	AJQF00000000.1	-	612	8.49	Nodule of Glycine max	China	A	0	0/8	nt
Bradyrhizobium	sp.	CCBAU15615	AJQG00000000.1	-	453	8.70	Nodule of Glycine max	China	A	0	0/8	nt
Bradyrhizobium	japonicum	CCBAU15618	AJPZ01000000	-	691	9.83	Nodule of Glycine max	China	B	1.875	5/8	0
Bradyrhizobium	sp.	CCBAU15635	AJQH00000000.1	-	456	8.29	Nodule of Glycine max	China	A	0	0/8	nt
Bradyrhizobium	lablabi	CCBAU23086T; LMG25572; HAMBI3052	LLYB00000000	-	135	8.82	Nodule of Lablab purpureus	China	C	58.375	8/8	0
Bradyrhizobium	yuanmingense	CCBAU25021	AJQK01000000	-	490	7.99	Nodule of Glycine max	China	B	6.75	8/8	0
Bradyrhizobium	japonicum	CCBAU25435	AJQA01000000	-	520	9.46	Nodule of Glycine max	China	A	0	0/8	nt
Bradyrhizobium	yuanmingense	CCBAU35157	AJQL01000000	-	457	7.86	Nodule of Glycine max	China	B	2.5	8/8	0
Bradyrhizobium	diazoefficiens	CCBAU41267	AJQI01000000	-	563	9.12	Nodule of Glycine max	China	A	0	0/8	nt
Bradyrhizobium	elkani	CCBAU43297	AJPW01000000	-	654	9.48	Nodule of Glycine max	China	B	1.375	5/8	0
Bradyrhizobium	sp.	CCBAU43298	AJQE00000000.1	-	508	7.92	Nodule of Glycine max	China	A	0	0/8	nt
Bradyrhizobium	guangdongense	CCBAU51649; LMG28620; CGMCC1.15034	CP030051.1	CP030052.1	Complete	8.44	Roots of peanut	China	A	0	0/8	nt
Bradyrhizobium	guangzhouense	CCBAU51670T; LMG29280	CP030053.1	CP030054.1	Complete	8.14	Nodule of Arachis hypogaea	China	A	0	0/8	nt
Bradyrhizobium	nanningense	CCBAU51757	LBJQ00000000.1	-	109	8.23	Nodule of Arachis hypogaea	China	B	1.625	7/8	0
Bradyrhizobium	zhanjiangense	CCBAU51770	RKMK00000000.1	-	175	8.67	Nodule of peanut	China	B	2.875	6/8	0
Bradyrhizobium	zhanjiangense	CCBAU51778T; LMG29279	NZ_CP022221.1	-	Complete	9.34	Nodule of Arachis hypogaea	China	C	22.125	8/8	0
Bradyrhizobium	zhanjiangense	CCBAU51781	RDRA00000000.1	-	97	8.23	Nodule of peanut	China	E	19.125	8/8	0
Bradyrhizobium	zhanjiangense	CCBAU51787	LBJM00000000.1	-	245	8.59	Nodule of Arachis hypogaea	China	B	0.5	4/8	0
Bradyrhizobium	guangxiense	CCBAU53363T; LMG28621; CGMCC1.15035	CP022219.1	CP022220.1	Complete	8.20	Roots of peanut	China	A	0	0/8	nt
Bradyrhizobium	nanningense	CCBAU53390T; LMG29278	LBJC00000000.1	-	85	8.29	Nodule of Arachis hypogaea	China	B	1.375	6/8	0
Bradyrhizobium	guangzhouense	CCBAU53424	RDQY00000000.1	-	101	8.28	Nodule of peanut	China	A	0	0/8	nt
Bradyrhizobium	guangzhouense	CCBAU53426	RDQZ00000000.1	-	108	8.29	Nodule of peanut	China	A	0	0/8	nt
Bradyrhizobium	japonicum	CCBAU83623	AJQB01000000	-	1212	10.08	Nodule of Glycine max	China	B	2.25	5/8	0
Bradyrhizobium	sp.	CCGE-LA001	CP013949.1	-	Complete	7.83	Nodule of Phaseolus microcarpus	Mexico	A	0	0/8	nt
Bradyrhizobium	sp.	CF659	FOQJ00000000.1	-	25	8.47	Populus roots	USA	A	0	0/8	nt
Bradyrhizobium	daqingense	CGMCC1.10947T; LMG26137; CCBAU15774; HAMBI3184	VLKL00000000.1	-	110	7.89	Nodule of Glycine max	China	B	3.75	7/8	0
Bradyrhizobium	huanghuaihaiense	CGMCC1.10948T; LMG26136; CCBAU23303; HAMBI3180; A4228	VLLA00000000.1	-	106	9.23	Nodule of Glycine max	China	A	0	0/8	nt
Bradyrhizobium	agreste	CNPSo4010T; LMG31645; WSM4802	JACCHP000000000.1	-	75	7.88	Nodule of Glycine clandestina	Australia	A	0	0/8	nt
Bradyrhizobium	glycinis	CNPSo4016T; LMG31649; WSMM4801	JACCHQ000000000.1	-	83	7.79	Nodule of Glycine tabacine	Australia	A	0	0/8	nt
Bradyrhizobium	diversitatis	CNPSo4019T; LMG31650; WSM4799	JACEGD000000000.1	-	133	8.45	Nodule of Glycine max	Australia	A	0	0/8	nt
Bradyrhizobium	cenepequi	CNPSo4026T; WSM4798; LMG31653	NZ_JAGKJI000000000.1	-	188	8.47	Nodule of Vigna unguiculata	Australia	A	0	0/8	nt
Bradyrhizobium	frederickii	CNPSo3426T; USDA10052; U686; CL20	SPQS00000000.1	-	145	8.29	Chamaecrista fasciculata	USA	B	3.625	8/8	0
Bradyrhizobium	niftali	CNPSo3448T; USDA10051; U687; CL40	SPQT00000000.1	-	144	9.79	Chamaecrista fasciculata	USA	B	1	6/8	0
Bradyrhizobium	cytisi	CTAW11T; LMG25866; CECT7759; DSM23720	VSSR00000000.1	-	186	8.85	Nodule of Cytisus villosus	Morocco	A	0	0/8	nt
Bradyrhizobium	rifense	CTAW71T; LMG26781; CECT8066	VSSS00000000.1	-	144	9.95	Nodule of Cytisus villosus	Morocco	A	0	0/8	nt
Bradyrhizobium	sp.	DOA1	JXJM00000000	-	4	7.54	Nodule of Aeschynomene americana	Thailand	A	0	0/8	nt
Bradyrhizobium	sp.	DOA9	BAWE00000000	-	6	7.85	Nodule of Aeschynomene americana	Thailand	A	0	0/8	nt
Bradyrhizobium	japonicum	E109	CP010313.1	-	Complete	9.22	Nodule of Glycine max	Argentina	A	0	0/8	nt
Bradyrhizobium	shewense	ERR11; HAMBI3532; LMG30162	FMAI01000000	-	102	9.16	Nodule of Erythrina brucei	Ethiopia	B	1.875	6/8	0
Bradyrhizobium	sp.	G22	LN907826.1	CZWJ01.1	24	9.09	Soil (Grassland)	UK	A	0	0/8	nt
Bradyrhizobium	lablabi	GAS165	PGEQ00000000.1	-	3	6.13	Soil (Harvest Forest)	USA	A	0	0/8	nt
Bradyrhizobium	canariense	GAS369	LT629750.1	-	complete	7.84	Soil (Harvest Forest)	USA	A	0	0/8	nt
Bradyrhizobium	lablabi	GAS522	FNTI01000000	-	2	8.27	Soil (Harvest Forest)	USA	A	0	0/8	nt
Bradyrhizobium	ottawaense	GAS524	LT629693.1	-	Complete	8.34	Soil (Harvest Forest)	USA	A	0	0/8	nt
Bradyrhizobium	japonicum	in8p8	AUGD00000000.1	-	53	7.59	Soil ( Hanford subsurface)	USA	A	0	0/8	nt
Bradyrhizobium	campsiandrae	INPA394BT; LMG10099; UFLA01-1174	JAANIH000000000.1	-	483	9.08	Nodule of Campsiandra laurifolia Benth	Brazil	A	0	0/8	nt
Bradyrhizobium	forestalis	INPA54BT; LMG10044	PGVG01000000	-	189	8.25	Nodule of Inga sp.	Brazil	B	4.25	6/8	0
Bradyrhizobium	diazoefficiens	Is-1	LGUJ00000000	-	107	8.98	Nodule of Glycine max	Japan	B	0.75	5/8	0
Bradyrhizobium	japonicum	Is-34	JRPN00000000.1	-	260	10.33	Nodule of Glycine max	Japan	B	4.375	8/8	0
Bradyrhizobium	japonicum	is5	ATWP00000000.1	-	60	7.59	Soil ( Hanford subsurface)	USA	A	0	0/8	nt
Bradyrhizobium	sp.	Leaf396	LMQJ01000000	-	66	7.71	Arabidopsis thaliana leaf	Switzerland	A	0	0/8	nt
Bradyrhizobium	sp.	LMG09283	SAMN33769196	-	0	8.81	Nodule of Arachis hypogea	Senegal	E	14.125	8/8	0
Bradyrhizobium	arachidis	LMG26795T; CCBAU051107	NZ_CP030050.1	-	104	9.79	Nodule of Arachis hypogea	China	A	0	0/8	nt
Bradyrhizobium	vignae	LMG28791T	RDQF00000000	-	156	8.18	Nodule of Vigna unguiculata	Kavango Namibia	E	8.375	8/8	4.31
Bradyrhizobium	centrosematis	LMG29515T; CECT9095; A9	SAMN33769197	-	Complete	7.59	Nodule of Centrosema molle	Venezuela	E	14.375	8/8	0
Bradyrhizobium	denitrificans	LMG8443T; LMG26303; ATCC43295; DSM1113; IAM1005; LMG8443; Muller222; NCIMB12292; USDA4967	JABFDP000000000.1	-	106	8.33	Surface water	Germany	F	41.125	8/8	35.24
Bradyrhizobium	valentinum	LmjM3T; LMG27619 ; CECT8364	LLXX00000000	-	242	8.85	Nodule of Lupinus maria-josephae	Spain	B	8.25	8/8	0
Bradyrhizobium	icense	LMTR13T; HAMBI 3584	CP016428.1	-	Complete	8.32	Nodule of Phaseolus lunatus	Peru	C	62.625	8/8	0
Bradyrhizobium	paxllaeri	LMTR21T; HAMBI2911/2	CP042968.1	-	Complete	8.37	Nodule of Phaseolus lunatus	Peru	C	25.875	8/8	0
Bradyrhizobium	sp.	LMTR3; HAMBI2914	NZ_MAXC00000000	-	55	7.83	Nodule of Phaseolus lunatus	Peru	C	29.5	8/8	0
Bradyrhizobium	sp.	LTSP849	JYMR00000000.1	-	57	8.57	Soil (Forest)	Canada	A	0	0/8	nt
Bradyrhizobium	sp.	LTSP857	JYMS00000000.1	-	50	8.42	Soil (Forest)	Canada	A	0	0/8	nt
Bradyrhizobium	sp.	LTSP885	JYMT00000000.1	-	43	7.85	Soil (Forest)	Canada	A	0	0/8	nt
Bradyrhizobium	sp.	LTSPM299	JYMU00000000.1	-	100	9.09	Soil (Forest)	Canada	A	0	0/8	nt
Bradyrhizobium	erythrophlei	MT12	FNTH01000000	-	2	8.97	Soil (Forest)	USA	A	0	0/8	nt
Bradyrhizobium	sp.	NAS96.2	LGHK00000000.1	-	450	8.93	Nodule of Lupinus albescens	Brazil	C	28.5	8/8	0
Bradyrhizobium	diazoefficiens	NK6	AP014685.1	AP014659.1/AP014686.1/AP014687.1/AP014688.1	Complete	10.47	Nodule of Glycine max	Japan	A	0	0/8	nt
Bradyrhizobium	sp.	OK095	FOBX00000000.1	-	51	7.85	Populus roots	USA	A	0	0/8	nt
Bradyrhizobium	ottawaense	OO99T; LMG26739, HAMBI3284	GCA_002278135.2	-	Complete	8.60	Nodule of Glycine max	Canada	A	0	0/8	nt
Bradyrhizobium	sp.	ORS111	SAMN33769198	SAMN33769198	Complete	8.13	Nodule of Faidherbia albida	Senegal	D	18.25	8/8	0
Bradyrhizobium	sp.	ORS278	CU234118	-	Complete	7.46	Nodule of Aeschynomene sensitiva	Senegal	F	40.875	8/8	100
Bradyrhizobium	sp.	ORS285	LT859959.1	-	Complete	7.60	Nodule of Aeschynomene afraspera	Senegal	F	23.875	8/8	60.63
Bradyrhizobium	vignae	ORS3257	LS398110.1	-	Complete	7.86	Nodule of Vigna unguiculata	Senegal	E	19.375	8/8	4.31
Bradyrhizobium	sp.	ORS375	CAFI00000000		497	7.91	Nodule of Aeschynomene indica	Senegal	F	28.5	8/8	39.96
Bradyrhizobium	sp.	ORS86	SAMN33769199	SAMN33769199	Complete	7.81	Nodule of Tephrosia purpurea	Senegal	D	49.75	8/8	0
Bradyrhizobium	pachyrhizi	PAC48T; LMG24246	LFIQ00000000		124	8.75	Nodule of Pachyrhizus erosus	Costa Rica	A	0	0/8	nt
Bradyrhizobium	jicamae	PAC68T; LMG24556; CECT7395	NZ_LLXZ00000000.1		235	8.71	Nodule of Pachyrhizus erosus	Honduras	A	0	0/8	nt
Bradyrhizobium	oropedeii	Pear76T; LMG31408	NZ_JACMYO000000000.1		513	9.04	Nodule of Pearsonia obovata	South Africa	A	0	0/8	nt
Bradyrhizobium	altum	Pear77T; LMG31407	NZ_JACMYP000000000.1		613	9.75	Nodule of Pearsonia obovata	South Africa	A	0	0/8	nt
Bradyrhizobium	betae	PL7HG1T; LMG21987; CECT5829; NBRC103048	NZ_CP044543.1	NZ_CP044544.1	Complete	7.41	Tumour deformation of Betae vulgaris	Spain	A	0	0/8	nt
Bradyrhizobium	sp.	Rc2d	FNCU01000000		117	9.58	Nodule of Vigna unguiculata	South Africa	E	7.5	7/8	0
Bradyrhizobium	retamae	Ro19T; LMG27393; CECT8261	NZ_LLYA00000000.1		235	8.47	Nodule of Retama monosperma	Morocco	C	19.5	8/8	0
Bradyrhizobium	sp.	S23321	AP012279		Complete	7.23	Soil (Paddy field)	Japan	A	0	0/8	nt
Bradyrhizobium	oligotrophicum	S58T	AP012603		Complete	8.26	Soil (Paddy field)	Japan	F	32.75	8/8	32.09
Bradyrhizobium	elkanii	SEMIA5019	GCA_004152955.1		48	9.19	Nodule of Glycine max	Brazil	C	45.375	8/8	0
Bradyrhizobium	japonicum	SEMIA5079	CP007569		Complete	8.84	Nodule of Glycine max	Brazil	A	0	0/8	nt
Bradyrhizobium	diazoefficiens	SEMIA5080	ADOU00000000.1		13	9.58	Nodule of Glycine max	Brazil	B	2.75	7/8	0
Bradyrhizobium	elkanii	SEMIA587	NZ_AJJK00000000.1		2431	8.80	Nodule of Glycine max	Brazil	C	26.25	8/8	0
Bradyrhizobium	tropiciagri	SEMIA6148T; LMG28867; BR1009; CNPSo991	LFLZ00000000		189	9.09	Nodule of perennial soybean (Neonotonia wighti)	Brazil	A	0	0/8	nt
Bradyrhizobium	embrapense	SEMIA6208T; LMG29087; BR2212, CNPSo2833	LFIP00000000		160	9.77	Nodule of Desmodium heterocarpon subsp. Ovalifolium	Columbia	A	0	0/8	nt
Bradyrhizobium	mercantei	SEMIA6399T; LMG30031; BR6010; CNPSo116	MKFI00000000.1		72	8.27	Nodule of Deguelia costata	Brazil	A	0	0/8	nt
Bradyrhizobium	viridifuturi	SEMIA690T; LMG28866; BR1804; CNPSo991	LGTB00000000		152	8.81	Nodule of Centrosema pubescens	Brazil	A	0	0/8	nt
Bradyrhizobium	sp.	STM3557	SAMN33769200	-	Complete	7.88	Nodule of Zornia glochidiata	Senegal	F	17.5	8/8	0
Bradyrhizobium	sp.	STM3561	SAMN33769201	SAMN33769201	Complete	8.67	Nodule of Zornia glochidiata	Senegal	E	20	8/8	0.26
Bradyrhizobium	sp.	STM3562	SAMN33769202	-	Complete	8.47	Nodule of Zornia glochidiata	Senegal	E	34.75	8/8	0
Bradyrhizobium	sp.	STM3566	SAMN33769203	SAMN33769203	Complete	8.11	Nodule of Zornia glochidiata	Senegal	E	1.875	6/8	0
Bradyrhizobium	sp.	STM3809	GCA_000239795.2	-	803	7.31	Nodule of Aeschynomene sensitiva	French Guiana	F	56.875	8/8	62.6
Bradyrhizobium	sp.	STM3843	GCA_000239815.2	-	350	8.47	Nodule of Aeschynomene sensitiva	French Guiana	F	28.625	8/8	38.78
Bradyrhizobium	sp.	SUTN9-2	GCA_003122645.1	-	222	8.09	Nodule of Aeschynomene americana	Thailand	A	0	0/8	nt
Bradyrhizobium	liaoningense	SZCCT0008	GCA_018129465.1	-	40	7.56	Soil	China	A	0	0/8	nt
Bradyrhizobium	lablabi	SZCCT0009	GCA_018129385.1	-	63	7.24	Soil	China	A	0	0/8	nt
Bradyrhizobium	ottawaense	SZCCT0046	GCA_018131235.1	-	79	8.43	Soil	China	A	0	0/8	nt
Bradyrhizobium	denitrificans	SZCCT0094	GCA_018129525.1	-	115	8.49	Soil	China	F	35.375	8/8	73.62
Bradyrhizobium	manausense	SZCCT0118	GCA_018129685.1	-	58	7.48	Soil	China	A	0	0/8	nt
Bradyrhizobium	sp.	SZCCT0124	GCA_018129725.1	-	30	8.49	Soil	China	A	0	0/8	nt
Bradyrhizobium	viridifuturi	SZCCT0127	GCA_018129745.1	-	47	7.75	Soil	China	A	0	0/8	nt
Bradyrhizobium	liaoningense	SZCCT0133	GCA_018129855.1	-	512	10.46	Soil	China	B	3.625	7/8	0
Bradyrhizobium	diazoefficiens	SZCCT0137	GCA_018129925.1	-	58	7.13	Soil	China	A	0	0/8	nt
Bradyrhizobium	japonicum	SZCCT0148	GCA_018129985.1	-	45	7.17	Soil	China	A	0	0/8	nt
Bradyrhizobium	japonicum	SZCCT0153	GCA_018129995.1	-	22	7.41	Soil	China	A	0	0/8	nt
Bradyrhizobium	sp.	SZCCT0158	GCA_018130065.1	-	67	7.36	Soil	China	A	0	0/8	nt
Bradyrhizobium	sp.	SZCCT0180	GCA_018130165.1	-	50	8.04	Soil	China	A	0	0/8	nt
Bradyrhizobium	jicamae	SZCCT0215	GCA_018130215.1	-	135	8.54	Soil	China	A	0	0/8	nt
Bradyrhizobium	japonicum	SZCCT0231	GCA_018130245.1	-	44	7.36	Soil	China	A	0	0/8	nt
Bradyrhizobium	liaoningense	SZCCT0233	GCA_018130275.1	-	517	10.33	Soil	China	A	0	0/8	nt
Bradyrhizobium	ottawaense	SZCCT0234	GCA_018130265.1	-	54	7.43	Soil	China	A	0	0/8	nt
Bradyrhizobium	ottawaense	SZCCT0284	GCA_018130425.1	-	100	8.34	Soil	China	A	0	0/8	nt
Bradyrhizobium	diazoefficiens	SZCCT0287	GCA_018130485.1	-	496	9.63	Soil	China	A	0	0/8	nt
Bradyrhizobium	liaoningense	SZCCT0293	GCA_018130525.1	-	534	10.64	Soil	China	B	0.875	5/8	0
Bradyrhizobium	tropiciagri	SZCCT0294	GCA_018130505.1	-	32	7.49	Soil	China	A	0	0/8	nt
Bradyrhizobium	tropiciagri	SZCCT0338	GCA_018130545.1	-	20	8.38	Soil	China	A	0	0/8	nt
Bradyrhizobium	diazoefficiens	SZCCT0340	GCA_018130585.1	-	509	9.64	Soil	China	B	4.375	8/8	0
Bradyrhizobium	diazoefficiens	SZCCT0341	GCA_018130635.1	-	490	9.60	Soil	China	A	0	0/8	nt
Bradyrhizobium	liaoningense	SZCCT0342	GCA_018130595.1	-	426	10.18	Soil	China	B	2.5	8/8	0
Bradyrhizobium	iriomotense	SZCCT0346	GCA_018130765.1	-	56	8.38	Soil	China	A	0	0/8	nt
Bradyrhizobium	liaoningense	SZCCT0347	GCA_018130685.1	-	17	7.60	Soil	China	A	0	0/8	nt
Bradyrhizobium	jicamae	SZCCT0349	GCA_018130695.1	-	66	8.68	Soil	China	A	0	0/8	nt
Bradyrhizobium	japonicum	SZCCT0395	GCA_018130735.1	-	47	8.64	Soil	China	A	0	0/8	nt
Bradyrhizobium	liaoningense	SZCCT0397	GCA_018130855.1	-	34	8.26	Soil	China	A	0	0/8	nt
Bradyrhizobium	liaoningense	SZCCT0399	GCA_018130785.1	-	68	8.30	Soil	China	A	0	0/8	nt
Bradyrhizobium	diazoefficiens	SZCCT0440	GCA_018131165.1	-	18	7.07	Soil	China	A	0	0/8	nt
Bradyrhizobium	diazoefficiens	SZCCT0449	GCA_018131185.1	-	23	6.94	Soil	China	A	0	0/8	nt
Bradyrhizobium	sp.	Tv2a-2	AXAI01000000	-	87	8.50	Nodule of Tachigali versicolor	Panama	E	2.625	7/8	0
Bradyrhizobium	elkani	UASWS1015	JXOF00000000.1	-	187	7.82	Sewage plant	Switzerland	A	0	0/8	nt
Bradyrhizobium	sp.	UASWS1016	MDEP00000000.1	-	107	8.05	Sewage plant	Italy	A	0	0/8	nt
Bradyrhizobium	canariense	UBMA050	NAEX00000000.1	-	188	8.29	Nodule of Lupinus angustifolius	Algeria	A	0	0/8	nt
Bradyrhizobium	canariense	UBMA051	GCA_002108695.1	-	173	8.27	Nodule of Lupinus angustifolius	Algeria	A	0	0/8	nt
Bradyrhizobium	canariense	UBMA060	GCA_002108725.1	-	204	8.29	Nodule of Lupinus angustifolius	Algeria	A	0	0/8	nt
Bradyrhizobium	canariense	UBMA061	GCA_002108755.1	-	196	8.26	Nodule of Lupinus angustifolius	Algeria	A	0	0/8	nt
Bradyrhizobium	canariense	UBMA122	GCA_002108825.1	-	177	8.21	Nodule of Lupinus angustifolius	Algeria	A	0	0/8	nt
Bradyrhizobium	uaiense	UFLA03-164T; LMG31509; R-55193	GCA_010811875.1	-	1309	9.97	Nodule of Vigna unguiculata	Brazil	B	1	4/8	0
Bradyrhizobium	brasilense	UFLA03-321T; LMG29353; BAS645	NZ_MPVQ00000000	-	94	8.59	Nodule of Vigna unguiculata	Brazil	B	1.875	4/8	0
Bradyrhizobium	sp.	URHA0013	JADK00000000.1	-	25	7.19	Unknown	Unknown	A	0	0/8	nt
Bradyrhizobium	diazoefficiens	USDA110T	CP011360	-	Complete	9.11	Nodule of Glycine max	USA	A	0	0/8	nt
Bradyrhizobium	diazoefficiens	USDA122	CP013127	-	Complete	8.98	Nodule of Glycine max	USA	A	0	0/8	nt
Bradyrhizobium	japonicum	USDA123	NZ_AXVP00000000.1	-	518	10.46	Nodule of Glycine max	USA	B	2.625	7/8	0
Bradyrhizobium	sp.	USDA3384	AXAD01000000	-	52	9.80	Nodule of Crotalaria paulina	Brazil	A	0	0/8	nt
Bradyrhizobium	japonicum	USDA38	NZ_AXAG00000000	-	109	9.61	Nodule of Glycine max	Japan	B	2.375	5/8	0
Bradyrhizobium	japonicum	USDA4	NZ_AXAF00000000.1	-	99	8.74	Nodule of Glycine max	USA	A	0	0/8	nt
Bradyrhizobium	japonicum	USDA6T	AP012206	-	Complete	9.13	Nodule of Glycine max	USA	A	0	0/8	nt
Bradyrhizobium	elkanii	USDA61	AP013103.1	AP013104.1	Complete	9.64	Nodule of Glycine max	Japan	C	34	8/8	0
Bradyrhizobium	elkanii	USDA76T	CP066356	CP066357	25	9.48	Nodule of Glycine max	USA	C	22.875	8/8	0
Bradyrhizobium	elkani	USDA94	JAFC00000000	-	168	9.56	Nodule of Glycine max	USA	C	51.875	8/8	0
Bradyrhizobium	semiaridum	WSM1704T; LMG31654; CNPSo4028	GCA_020329505.1	-	120	6.71	Nodule of Tephrosia gardneri	Australia	A	0	0/8	nt
Bradyrhizobium	hereditatis	WSM1738T; LMG31652; CNPSo4025	GCA_020329435.1	-	61	7.87	Nodule of Indigofera sp.	Australia	C	25.625	8/8	0
Bradyrhizobium	murdochi	WSM1741T; LMG31651; CNPSo4020	AXAU00000000	-	70	7.95	Nodule of Rhynchosia minima	Australia	C	46.75	8/8	0
Bradyrhizobium	archetypum	WSM1744T; LMG31646; CNPSo4013	GCA_013114835.1	-	35	7.02	Nodule of Muelleranthus trifoliolatus	Australia	C	50.5	8/8	0
Bradyrhizobium	australiense	WSM1791T; LMG31647; CNPSo4014	GCA_013114825.1	-	46	7.44	Nodule of Indigofera sp.	Australia	C	28.375	8/8	0
Bradyrhizobium	australafricanum	WSM4400T; LMG31648; CNPSo4015	GCA_020329495.1	-	221	9.68	Nodule of Glycine sp.	South Africa	A	0	0/8	nt
Bradyrhizobium	guangdongense	XS1150	GCA_002128415.1	-	670	7.62	Nodule of Arachis hypogaea	China	A	0	0/8	nt
Nitrobacter	sp.	Ab1	MWPQ01000000	-	95	3.90	Sewage system	Germany	-	-	-	-	Outgroup
Rhodopseudomonas	palustris	CGA0009	NC_005296.1	-	Complete	5.46	Freshwater sediment	Netherlands	-	-	-	-
Rhodopseudomonas	pseudopalustris	DSM123	FODT00000000.1	-	28	5.27	Unknown	Unknown	-	-	-	-
Rhodopseudomonas	pentothenatexigens	JA575	QRDT00000000.1	-	69	5.34	Unknown	Unknown	-	-	-	-
Nitrobacter	winogradskyi	Nb-255	NC_007406.1	-	Complete	3.40	Soil	Germany	-	-	-	-
Nitrobacter	sp.	Nb-311A	AAMY00000000.1	-	63	4.10	Ocean water	Eastern Atlantic Ocean	-	-	-	-
Nitrobacter	hamburgensis	X14	CP000319.1	-	Complete	4.41	Soil	Germany	-	-	-	-
a strainT in bold: Bradyrhizobium type strain
b relative acetylene reduction activity (percentage of ORS278) estimated on nodulated plants
nt: non-tested
