# Supplementary material for: Widespread Bradyrhizobium distribution of diverse Type III effectors that trigger legume nodulation in the absence of Nod factor
Source: ISME J. 2023 Jun 24;17(9):1416–29. doi: 10.1038/s41396-023-01458-1 (PMC10432411; doi:10.1038/s41396-023-01458-1)
Supplement: Supplementary file 6 — Dataset 2 [file 41396_2023_1458_MOESM6_ESM.xlsx]

## Sheet: Feuil1
Dataset S2. Constructions made in this study.
Construction	Primers	Sequences (5’ to 3’)	Relevant characteristics
NAS96.2rhcN	Nas96-2-rhcN-in.f /	TGTCGGTCGACGTGCCGTACACGGAAGAATTAC	Amplification of an internal DNA region of rhcN (LGHK01_v1_1350142) and cloning into pVO155-npt2-GFP-npt2-Cefo at the SalI/XbaI sites. This construction was used to obtain the NAS96.2rhcN mutant by single crossing over.
	Nas96-2-rhcN-in.r	GGACGTCTAGAGGTGACTTTGACTGCACCTTTAC
NAS96.2sup1	Nas96-2-sup1-in.f /	CAGCGGTCGACAGGTTTTGAGCAACACATAAG	Amplification of an internal DNA region of sup1 (LGHK01_v1_850007) and cloning into pVO155-npt2-GFP-npt2-Cefo at the SalI/XbaI sites. This construction was used to obtain the NAS96.2sup1 mutant by single crossing over.
	Nas96-2-sup1-in.r	GGAAATCTAGACTGAGCGCTATCGAGCAAATTC
NAS96.2sup2	Nas96-2-sup2-in.f /	AGTCAGTCGACGTTTTGGTCGGTCACAGCAATC	Amplification of an internal DNA region of sup2 (LGHK01_v1_240049) and cloning into pVO155-npt2-GFP-npt2-Cefo at the SalI/XbaI sites. This construction was used to obtain the NAS96.2sup2 mutant by single crossing over.
	Nas96-2-sup2-in.r	GTCTCTCTAGAGCGAAGATGATCTAGTGCCTTAC
NAS96.2sup3	Nas96-2-sup3-in.f /	GCAGCGGTCGACGGGCAGGGCGAAGGGGAGAATAG	Amplification of an internal DNA region of sup3 (LGHK01_v1_3550031) and cloning into pVO155-npt2-GFP-npt2-Cefo at the SalI/XbaI sites. This construction was used to obtain the NAS96.2sup3 mutant by single crossing over.
	Nas96-2-sup3-in.r	GATGGCATCTAGACCGGCAGGCTGACCAACTCGTTG
WSM1744rhcN	WSM1744-rhcN-in.f /	GCGCTAGTCGACCTGAAATCTACAGCAAAGCATATC	Amplification of an internal DNA region of rhcN (JAAVLW01_350123) and cloning into pVO155-npt2-GFP-npt2-Sp at the SalI/XbaI sites. This construction was used to obtain the WSM1744rhcN mutant by single crossing over.
	WSM1744-rhcN-in.r	CCGGCCTCTAGAGTCGATCACCCGGCCAAGCAAATC
WSM1744sup3	WSM1744-sup3-in.f /	GTCTTGGTCGACCGCAGCAAGGAGCCGCTTTATG	Amplification of an internal DNA region of sup3 (JAAVLW01_10281) and cloning into pVO155-npt2-GFP-npt2-Sp at the SalI/XbaI sites. This construction was used to obtain the WSM1744sup3 mutant by single crossing over.
	WSM1744-sup3-in.r	CGGCCTCTAGACGGTACGACTCCTCCCGTCAATTG
WSM1744∆sup3	Up.Sup3-WSM1744.f /	ATCCACTGGATCCGATGGGGTCTCTTTGCCACTTAC	Amplification of the upstream and downstream flanking DNA regions of sup3 (JAAVLW01_10281) . The PCR fragments were merged by overlap extension PCR and cloned into pNPTS129 at the BamHI/XbaI sites . The spectinomycine resistance catridge was liberated from pVO155-npt2-Sp and then cloned in the HindIII site between the upstream and downstream fragments. This construction was used to obtain the WSM…
	Up.Sup3-WSM1744.r	CGGGATGAGCAAGCTTTCGTTCTCACTTCGGAATATAG
	Dw.Sup3-WSM1744.f/	GTGAGAACGAAAGCTTGCTCATCCCGGCTTGGGCTAATG
	Dw.Sup3-WSM1744.r	CTTCTGCTCTAGAGTGAACACCCTGAACTTGTAATC
WSM1744∆sup3::sup3	WSM1744-compSup3.f /	CAAGGCAAGCTTCGCCGGACCTTGCCGGATGATTAC	Amplification of a fragment of 5135-bp emcompassing the complete JAAVLW01_10281 gene and its upstream promoter region and cloning into the HindIII/SpeI site of pVO155. This construction was used to complement the WSM1744∆sup3 mutant.
	WSM1744-compSup3.r	CAGCCAACTAGTTTAGCCCAAGCCGGGATGAGCCAGTCGACTC
ORS86rhcN	ORS86-rhcN-in.f /	CGAGGTGTCGACGCTGCTTCCGGACGGCGTGTTAC	Amplification of an internal DNA region of rhcN (Brad86_v1_2009) and cloning into pVO155-npt2-GFP-npt2-Sp at the SalI/XbaI sites. This construction was used to obtain the ORS86rhcN mutant by single crossing over.
	ORS86-rhcN-in.r	CTTGCCTCTAGAGGCGTCTCCATAGATTCCGATTC
ORS86ernA	ORS86-ernA-in.f /	CTGCCGTCGACGGGATTCCCGTTTCTCCAGATCGCTACAATC	Amplification of an internal DNA region of ernA (Brad86_v1_2053) and cloning into pVO155-npt2-GFP-npt2-Sp at the SalI/XbaI sites. This construction was used to obtain the ORS86ernA mutant by single crossing over.
	ORS86-ernA-in.r	TGGAGTTCTAGACGGCTTCTCCGGGATCCGGTGTTTG
ORS86sup3	ORS86-sup3-in.f /	GAGCGCCGTCGACCACCTGATGCACAAGCGAGCTTTC	Amplification of an internal DNA region of sup3 (BRAD86_v1_1921) and cloning into pVO155-npt2-GFP-npt2-Sp at the SalI/XbaI sites. This construction was used to obtain the ORS86sup3 mutant by single crossing over.
	ORS86-sup3-in.r	CCCCGTCTCTAGAGGCATGCAGTGCTGGGATGTCTTC
USDA61sup3	USDA61-sup3-in.f /	CGAGTCGTCGACCAAGGATGTCGAGGAGTTCATAAC	Amplification of an internal DNA region of sup3 (BE61_79060) and cloning into pVO155-npt2-GFP-npt2-Sp at the SalI/XbaI sites. This construction was used to obtain the USDA61sup3 mutant by single crossing over.
	USDA61-sup3-in.r	CCCCCGTCTAGATTGTAGCGCTTGATCTCTTCATTG
LMTR13rhcN	LMTR13-rhcN-in.f /	GCTATCGTCGACGAAATCTACAGCAAAGCATATC	Amplification of an internal DNA region of rhcN (LMTR13_24155) and cloning into pVO155-npt2-GFP-npt2-Cefo at the SalI/XbaI sites. This construction was used to obtain the LMTR13rhcN mutant by single crossing over.
	LMTR13-rhcN-in.r	GCCGAATCTAGAGATCACCCGGCCAAGCAAATC
LMTR13nopL	LMTR13-nopL-in.f /	GGCTTTGTCGACCAGCTGCGCGAGTTCGAAGATAG	Amplification of an internal DNA region of nopL (LMTR13_24195) and cloning into pVO155-npt2-GFP-npt2-Cefo at the SalI/XbaI sites. This construction was used to obtain the LMTR13nopL mutant by single crossing over.
	LMTR13-nopL-in.r	CAAACTTCTAGAGTTCCGCGATGGCTTGAGCAATC
LMTR13nopM	LMTR13-nopM-in.f /	CGAAGCCCTCGAGGAGGCGGAGGCGTCCGCCGCTGATTC	Amplification of an internal DNA region of nopM (LMTR13_24190) and cloning into pVO155-npt2-GFP-npt2-Cefo at the XhoI/XbaI sites. This construction was used to obtain the LMTR13nopM mutant by single crossing over.
	LMTR13-nopM-in.r	ACAGCCTCTAGAGATCAGCCGGAAGCTCGGGCAGGCTGGTCAGCTGATTG
LMTR13nopP1	LMTR13-nopP1-in.f /	GATGAATGTCGACCATCAGCAGATGGCCGAAGGTTTAC	Amplification of an internal DNA region of nopP1 (LMTR13_24310) and cloning into pVO155-npt2-GFP-npt2-Cefo at the SalI/XbaI sites. This construction was used to obtain the LMTR13nopP mutant by single crossing over.
	LMTR13-nopP1-in.r	CGGTTTTTCTAGACCCGACTCTCTTGTCACCCAATTG
LMTR13WnopP2	LMTR13-nopP2-in.f /	GAAACGAGTCGACCAGCAACTAGCGCCGAGCAAATTG	Amplification of an internal DNA region of nopP2 (LMTR13_24320) and cloning into pVO155-npt2-GFP-npt2-Cefo at the SalI/XbaI sites. This construction was used to obtain the LMTR13nopP2 mutant by single crossing over.
	LMTR13-nopP2-in.r	TCGCGCTCTAGAGCTATCTCTAGTGGTGCCGTATTTC
LMTR13WnopP3	LMTR13-nopP3-in.f /	AACCAGGGTCGACCTGACGCAGACAGCCAACGCTTTG	Amplification of an internal DNA region of nopP3 (LMTR13_24260) and cloning into pVO155-npt2-GFP-npt2-Cefo at the SalI/XbaI sites. This construction was used to obtain the LMTR13nopP3mutant by single crossing over.
	LMTR13-nopP3-in.r	GTTCGCATCTAGACAACACTCTTGTTGCCTAACTGATAG
LMTR13WnopT	LMTR13-nopT-in.f /	CAGTCGGTCGACAGCGACAGTTTTACGGAAAC	Amplification of an internal DNA region of nopT (LMTR13_23985) and cloning into pVO155-npt2-GFP-npt2-Cefo at the SalI/XbaI sites. This construction was used to obtain the LMTR13nopT mutant by single crossing over.
	LMTR13-nopT-in.r	GCATTCTCTAGAGTTGACGGGCTGTTGCTGAGATTGC
LMTR13nopBW	LMTR13-nopBW-in.f /	GGGGAGGTCGACGTTCGCGCTCGGAGTCCAGTCTTG	Amplification of an internal DNA region of nopBW (LMTR13_24270) and cloning into pVO155-npt2-GFP-npt2-Cefo at the SalI/XbaI sites. This construction was used to obtain the LMTR13nopBW mutant by single crossing over.
	LMTR13-nopBW-in.r	TGCGGGTCTAGACTCGCGCGGTAGTTCAGAACTTTTG
LMTR13innB	LMTR13-innB-in.f /	CGAGATGTCGACCAAGTACCGCCGCAGTCCAATTTG	Amplification of an internal DNA region of innB (LMTR13_24100) and cloning into pVO155-npt2-GFP-npt2-Cefo at the SalI/XbaI sites. This construction was used to obtain the LMTR13innB mutant by single crossing over.
	LMTR13-innB-in.r	CGCGTTCTAGACAGTGCCGTCGCCCACTGCTTTAC
LMTR13ubi1	LMTR13-Ubi1-in.f /	GCAGAAGTCGACAATCAGCAGCCAACTAGAGAATCTTC	Amplification of an internal DNA region of ubi1 (LMTR13_24185) and cloning into pVO155-npt2-GFP-npt2-Cefo at the SalI/XbaI sites. This construction was used to obtain the LMTR13ubi1 mutant by single crossing over.
	LMTR13-Ubi1-in.r	TACTCCTCTAGAGTTACCGCCGCAAAGCCGCGCTTAAC
LMTR13Wubi2	LMTR13-Ubi2-in.f /	GGGGAGGTCGACGTTCGCGCTCGGAGTCCAGTCTTG	Amplification of an internal DNA region of ubi2 (LMTR13AM_5744) and cloning into pVO155-npt2-GFP-npt2-Cefo at the SalI/XbaI sites. This construction was used to obtain the LMTR13Wubi2 mutant by single crossing over.
	LMTR13-Ubi2-in.r	TGCGGGTCTAGACTCGCGCGGTAGTTCAGAACTTTTG
LMTR13ubi3	LMTR13-Ubi3-in.f /	AACCGCTCGAGGTTGCTCGGCTCGACAGTAAG	Amplification of an internal DNA region of ubi3 (LMTR13_27190) and cloning into pVO155-npt2-GFP-npt2-Cefo at the XhoI/XbaI sites. This construction was used to obtain the LMTR13ubi3 mutant by single crossing over.
	LMTR13-Ubi3-in.r	GGACAATCTAGACATCCTTGGCGCGACCTCTCCTTG
ORS3257∆ernAORS3257::ernAUSDA110	pm-ErnA3257.f	GCAACCTCTAGAACTAGTCGACCGGCACCAGAACGTCTTTG	Amplification of the promoter region of ernAORS3257 and the complete ernAUSDA110 gene. The PCR fragments were merged by overlap extension PCR and cloned into pVO155-npt2-gfp at the XbaI site. This construction was introduced into ORS3257∆ernAORS327 by single crossing over to obtain ORS3257∆ernAORS3257::ernAUSDA110
	pm-ErnA3257.OL-USDA110.r	GTTAAAAGGGTCCATGTCCCCCTCGGTTCGAGTGTGTC
	ErnAUSDA110.f	CGAACCGAGGGGGACATGGACCCTTTTAACCGCATCAAC
	ErnAUSDA110.r	GTCCCTTCTAGACTACATTCGTGGGTGATGGATG
ORS3257∆ernAORS3257::ernAUSDA61	pm-ErnA3257.f	GCAACCTCTAGAACTAGTCGACCGGCACCAGAACGTCTTTG	Amplification of the promoter region of ernAORS3257 and the complete ernAUSDA61 gene. The PCR fragments were merged by overlap extension PCR and cloned into pVO155-npt2-gfp at the XbaI site. This construction was introduced into ORS3257∆ernAORS327 by single crossing over to obtain ORS3257∆ernAORS3257::ernAUSDA61
	pm-ErnA3257.OL-USDA61.r	GTTAAATGGGTCCATGTCCCCCTCGGTTCGAGTGTGTC
	ErnAUSDA61.f	CGAACCGAGGGGGACATGGACCCATTTAACAGCATCAAC
	ErnAUSDA61.r	GTCTCTTCTAGACTACATTCCCGGGTGATGAATG
USDA110::ernAORS3257	pm-ErnAUSDA110.f	GCCGGCAAGCTTGCGGAGCATGCACTCGACATCTTTAC	Amplification of the promoter region of ernAUSDA110 and the complete ernAORS3257 gene. The PCR fragments were merged by overlap extension PCR and cloned into pVO155 at the HindIII-SpeI site. This construction was introduced into USDA110 by single crossing over to obtain USDA110ernAORS3257
	pm-ErnAUSDA110.OL-ORS3257.r	GGTTAAATGGGTCCATGTCGACTCTCCGGTGGTTTGAG
	ErnAORS3257.OL-USDA110.f	ACCACCGGAGAGTCGACATGGACCCATTTAACCGCATCAAC
	ErnAORS3257.r	CTGGTGTACTAGTCTATGGATGATGGATGAGCCGAACGTCATTG
USDA61::ernAORS3257	pm-ErnAUSDA61.f	CCGGCTAAAGCTTGATGTATTTACACGGAAGCATAG	Amplification of the promoter region of ernAUSD61 and the complete ernAORS3257 gene. The PCR fragments were merged by overlap extension PCR and cloned into pVO155 at the HindIII-SpeI site. This construction was introduced into USDA61 by single crossing over to obtain USDA61ernAORS3257
	pm-ErnAUSDA61.OL-ORS3257.r	GGTTAAATGGGTCCATATCCCCTCCGTTTGAGTCGGTTCGCAATC
	ErnAORS3257.OL-USDA61.f	CTCAAACGGAGGGGATATGGACCCATTTAACCGCATCAAC
	ErnAORS3257.r	CTGGTGTACTAGTCTATGGATGATGGATGAGCCGAACGTCATTG
pVO155-pm-ernA	pm-ErnA3257.f/	GCCGGTAAGCTTCGGCACCAGAACGTCTTTG	Amplification of the promoter region (476-bp) of ernAORS3257 gene and cloning into pVO155 at the HindIII/SpeI sites. This construction is used to integrate various genes (mutated forms of ernA, sup3, Bel2-5) into the ORS3257∆ernA mutant under the control of the ernA promoter.
	pm-ErnA3257.r	CTCGGTACTAGTGTGTCGCTCTCTCGTTCTCGCTCTATTAG
ORS3257∆ernA::suP3NAS96.2	comp-SuP3NAS96-2.f /	GGCCTTACTAGTACCGAGGGGGACATGAACTTCGTCTCAATGAATG	Amplification of the complete sup3 (LGHK01_v1_3550031) gene of NAS96.2 and cloning into the SpeI site of pVO155-pm-ernA. This constructions was used to complement the ORS3257∆ernA mutant (Teulet et al. 2019).
	comp-SuP3NAS96-2.r	CAGCCAACTAGTTTAGCGCAAGCCGGAATGAGCCCGAAG
ORS3257∆ernA::suP3WSM1744	comp-SuP3WSM1744.f /	GGCCTATACTAGTACCGAGGGGGACATGAAGTTCCAATCCACCAACTG	Amplification of the complete sup3 (JAAVLW01_10281) gene of WSM1744 and cloning into the SpeI site of pVO155-pm-ernA. This construction was used to complement the ORS3257∆ernA mutant (Teulet et al. 2019).
	comp-SuP3WSM1744.r	CAGCCAACTAGTTTAGCCCAAGCCGGGATGAGCCAGTCGACTC
ORS3257∆ernA::bel2-5USDA61	comp-bel2-5USDA61.f /	GTTCATAACTAGTACCGAGGGGGACATGGATTTCCCCTCGACCAAGTC	Amplification of the complete bel2-5 (BE61_51970) gene of USDA61 and cloning into the SpeI site of pVO155-pm-ernA. This construction was used to complement the ORS3257∆ernA mutant (Teulet et al. 2019).
	comp-bel2-5USDA61.r	GCCCACTCTAGACTCAACCCCTGAGTCGGTTCTGCAG
pVO155-pm-ernA::ernA3257	comp-ernA3257.f /	GCAACCTCTAGAACTAGTCGACCGGCACCAGAACGTCTTTG	Amplification of a fragment of a 1650 bp region encompassing the ernA gene of ORS3257 and its upstream promoter region and cloning into the XbaI site of pVO155-npt2-GFP. This construction was used to complement the ORS3257∆ernA mutant (Teulet et al. 2019).
	comp-ernA3257.r	CTCATGTTCTAGAGTCCCTGGTGTCTACATCTATG
pVO155-pm-ernA::ernAM1	ErnA-M1.f/	gaccctacccggcCCAATTTCGATGATCTCAAAGC	Construction of a mutated form of ErnA into the M1 motif using the plasmid pVO155-pm-ernA::ernA3257, the Q5® Site-Directed Mutagenesis Kit (NEB) and the primers indicated. This construction was used to complement the ORS3257∆ernA mutant (Teulet et al. 2019).
	ErnA-M1.r	ccggccgaaaggccCTCAGGAACGGCGAATGA
pVO155-pm-ernA::ernAM2-1	ErnA-M2-1.f/	AGGCCTGCGAAGAGGCAG	Construction of a mutated form of ErnA into the M2-1 motif using the plasmid pVO155-pm-ernA::ernA3257, the Q5® Site-Directed Mutagenesis Kit (NEB) and the primers indicated. This construction was used to complement the ORS3257∆ernA mutant (Teulet et al. 2019).
	ErnA-M2-1.r	GCCGGTGTAGTCCTCGCC
pVO155-pm-ernA::ernAM2-2	ErnA-M2-2.f/	cgctggGCTGTTCGTGCCCGCGGC	Construction of a mutated form of ErnA into the M2-2 motif using the plasmid pVO155-pm-ernA::ernA3257, the Q5® Site-Directed Mutagenesis Kit (NEB) and the primers indicated. This construction was used to complement the ORS3257∆ernA mutant (Teulet et al. 2019).
	ErnA-M2-2.r	acgctggCATTATGAACTATGAAAGGAGCGGGTGGGC
pVO155-pm-ernA::ernAM2-3	ErnA-M2-3.f/	ggttccACGGCCCTCTTGGGGCCG	Construction of a mutated form of ErnA into the M2-3 motif using the plasmid pVO155-pm-ernA::ernA3257, the Q5® Site-Directed Mutagenesis Kit (NEB) and the primers indicated. This construction was used to complement the ORS3257∆ernA mutant (Teulet et al. 2019).
	ErnA-M2-3.r	cgcggcGCGAATGTCGTATTGCTTCATCGGCTC
pVO155-pm-ernA::ernAM3	ErnA-M3.f/	cttcccTCATCCATAGATGTAGACACCAG	Construction of a mutated form of ErnA into the M3 motif using the plasmid pVO155-pm-ernA::ernA3257, the Q5® Site-Directed Mutagenesis Kit (NEB) and the primers indicated. This construction was used to complement the ORS3257∆ernA mutant (Teulet et al. 2019).
	ErnA-M3.r	agcccagCGTCATTGGGTCCTCCCG
pVO155-pm-ernA::ernASSS173-175AAA	ErnA-SSS.f/	cggCTCTCGAGCCGACCGAGC	Construction of a mutated form of ErnA into the SSS motif using the plasmid pVO155-pm-ernA::ernA3257, the Q5® Site-Directed Mutagenesis Kit (NEB) and the primers indicated. This construction was used to complement the ORS3257∆ernA mutant (Teulet et al. 2019).
	ErnA.SSS.f	ccgcTGAGCCGGCGTTCTCCAG
pENTR221-sup3WSM1744-Dstop	AttB1-sup3WSM1744	GGGGACAAGTTTGTACAAAAAAGCAGGCTTAATGAAGTTCCAATCCACCAA	Amplification of the complete sup3WSM1744 gene minus its last stop codon flanked with the AttB1 and AttB2 recombination sites (Invitrogen). This PCR product was recombined into a pENTR vector (pDONR221) using BP clonase.
	AttB2-sup3WSM1744-Dstop	GGGGACCACTTTGTACAAGAAAGCTGGGTCGCCCAAGCCGGGATGAGCCA
pENTR207-3flag-sup3WSM1744-stop	3Flag-Fw	ATGGATGTAGACTACAAAGACCAT	A chimeric PCR was performed using two different PCR product ((i) a 3flag-linker fragment using 3Flag-Fw and 3Flag-link-rev primers; ii) a linker-sup3 fragment using link-sup3-1744-Fw and SUP3-1744-stop rev primers). The full-length chimeric PCR product was obtained by annealing the two PCR products described above and using AttB1-3Flag and AttB2-sup3WSM1744-stop. AttB1-3Flag-sup3WSM1744-stop-Att…
	3Flag-link-rev	CATCCCCAGAACGAGGCCTCCCTTATCGTCATCGTCCTTGT
	link-SUP3-1744-Fw	GGAGGCCTCGTTCTGGGGATGAAGTTCCAATCCACCAACT
	SUP3-1744-stop-Rev	TCAGCCCAAGCCGGGATGAGCCAGTCGACTCT
	AttB1-3Flag	GGGGACAAGTTTGTACAAAAAAGCAGGCTTAATGGATGTAGACTACAAAGA
	AttB2-sup3WSM1744-stop	GGGGACCACTTTGTACAAGAAAGCTGGGTCTCAGCCCAAGCCGGGAT
pLAFR-P2pm-sup3WSM1744-3FTH-hrpB			This plasmid was obtained after a LR reaction performed between pENTR221-sup3WSM1744-Dstop and pLAFR-P2pm-GWY-3FTH-hrpB plasmids.
pB7FWG2-35S-eGFP-3Flag-sup3WSM1744-stop			This plasmid was obtained after a LR reaction performed between pENTR207-3flag-sup3WSM1744-stop and pB7FWG2-35S-eGFP-GWY plasmids.
pCR8-sup3NAS96.2	Sup3-NAS96-2.start.f/	ATGAACTTCGTCTCAATGAATG	Amplification of the complete sup3NAS96.2 gene and cloning into pCR8-GW-TOPO vector (invitrogen).
	Sup3-NAS96-2.stop.r	TTAGCGCAAGCCGGAATGAGCCCGAAG
pJCV51-35S-sup3NAS96.2			This plasmid was obtained after a LR reaction performed between pCR8-sup3NAS96.2 and pJCV51-GWY plasmids.
