# Supplementary material for: Widespread Bradyrhizobium distribution of diverse Type III effectors that trigger legume nodulation in the absence of Nod factor
Source: ISME J. 2023 Jun 24;17(9):1416–29. doi: 10.1038/s41396-023-01458-1 (PMC10432411; doi:10.1038/s41396-023-01458-1)
Supplement: Supplementary file 7 — Dataset 3 [file 41396_2023_1458_MOESM7_ESM.xlsx]

## Sheet: Feuil1
Dataset S3. Gene ID of the putative ET-Nod identified in the collection of bradyrhizobia used in this study.
	Species	Strainsa	ErnA homolog	Sup3 Homolog	Bel2-5 Homolog	Ubi1 homolog	Ubi2 homolog	Ubi3 homolog
Bradyrhizobium	japonicum	22	-	-	-	-	-	-
Bradyrhizobium	cajani	1010T; AMBPC1010; LMG29967; CECT9227	WQNE01_900208*	-	-	-	-	-
Bradyrhizobium	symbiodeficiens	101S1MB; HAMBI3731	-	-	-	-	-	-
Bradyrhizobium	acaciae	10BBT	JACMYK01_50171	-	-	-	-	-
Bradyrhizobium	symbiodeficiens	141S2; HAMBI3729	-	-	-	-	-	-
Bradyrhizobium	septentrionale	1S1T; HAMBI3676; LMG29930	-	HAP48_0026940	HAP48_0028420	-	-	-
					HAP48_0024115
					HAP48_0049120
					HAP48_0002085
					HAP48_49100
					HAP48_24140
Bradyrhizobium	amphicarpaeae	39S1MBT; LMG29934; HAMBI3680	-	-	-	-	-	-
Bradyrhizobium	cosmicum	58S1T; HAM3725; LMG31545	-	-	-	-	-	-
Bradyrhizobium	symbiodeficiens	65S1MB	-	-	-	-	-	-
Bradyrhizobium	quebecense	66S1MBT; LMG31547; HAMBI3720	-	-	HU230_0000010	-	-	HU230_0041075
					HU230_0041975
					HU230_0041405
					HU230_0041105
Bradyrhizobium	symbiodeficiens	85S1MBT; LMG29937; HAMBI3684	-	-	-	-	-	-
Bradyrhizobium	hipponense	aSej3T; LMG31020; DSM108913	-	-	-	-	-	-
Bradyrhizobium	sp.	AT1	-	-	-	-	-	-
Bradyrhizobium	sp.	BDV5040	-	-	-	-	-	-
Bradyrhizobium	sp.	BDV5419	-	-	-	-	-	-
Bradyrhizobium	sp.	BF49	-	-	-	-	-	-
Bradyrhizobium	elkani	BLY3-8	-	-	-	-	-	-
Bradyrhizobium	elkani	BLY6-1	-	-	-	-	-	-
Bradyrhizobium	centrolobii	BR10245T; HAMBI 3597	-	-	-	-	-	-
Bradyrhizobium	neotropicale	BR10247T	-	-	-	-	-	-
Bradyrhizobium	sacchari	BR10280T; P9-20	LWIG01_v1_60035	-	-	-	-	-
Bradyrhizobium	macuxiense	BR10303T; HAMBI3602	-	-	-	-	-	-
Bradyrhizobium	macuxiense	BR10355	-	-	-	-	-	-
Bradyrhizobium	sacchari	BR10555; P5-24	VITU01_100107	-	-	-	-	-
Bradyrhizobium	sacchari	BR10556; P7-18	VITW01_90107	-	-	-	-	-
Bradyrhizobium	sp.	BR2003; SEMIA6156	-	SMYJ01_120071	-	-	-	-
Bradyrhizobium	pachyrhizi	BR3262	LJYE_v1_810187*	-	-	-	-	-
Bradyrhizobium	yuanmingense	BR3267	LJYF_v1_290010	-	-	-	-	-
Bradyrhizobium	manausense	BR3351T	-	-	-	-	-	-
Bradyrhizobium	stylosanthis	BR446T; LMG29419; CNPSo2823; HAMBI3668	-	-	-	-	-	-
Bradyrhizobium	stylosanthis	BR510	-	-	-	-	-	-
Bradyrhizobium	sp.	BTAi1	-	-	-	-	-	-
Bradyrhizobium	arachidis	CB756	BaraCB756_08630	-	-	-	-	-
Bradyrhizobium	liaoningense	CCBAU05525	AJQC01_v1_1270003	-	-	-	-	-
Bradyrhizobium	yuanmingense	CCBAU10071T; LMG21827	FMAE01_v1_620008	-	-	-	-	-
Bradyrhizobium	japonicum	CCBAU15354	AJPX01_v1_7950005	AJPX01_v1_7350002	-	-	-	-
Bradyrhizobium	sp.	CCBAU15544	AJQF01_v1_4490008	-	-	-	-	-
Bradyrhizobium	sp.	CCBAU15615	AJQG01_v1_3250038	-	-	-	-	-
Bradyrhizobium	japonicum	CCBAU15618	AJPZ01_v1_3680005	-	-	-	-	-
Bradyrhizobium	sp.	CCBAU15635	AJQH01_v1_3320005	-	-	-	-	-
Bradyrhizobium	lablabi	CCBAU23086T; LMG25572; HAMBI3052	-	-	-	LLYB01_v1_1170020	LLYB01_v1_980026	LLYB01_v1_150001
								LLYB01_v1_1000004*
Bradyrhizobium	yuanmingense	CCBAU25021	AJQK01_v1_3270008	-	-	-	-	-
Bradyrhizobium	japonicum	CCBAU25435	AJQA01_v1_3670066	-	-	-	-	-
Bradyrhizobium	yuanmingense	CCBAU35157	AJQL01_v1_4340011	-	-	-	-	-
Bradyrhizobium	diazoefficiens	CCBAU41267	AJQI01_v1_4590027	-	-	-	-	-
Bradyrhizobium	elkani	CCBAU43297	AJPW01_v1_2540072	AJPW01_v1_2380004	-	-	-	-
Bradyrhizobium	sp.	CCBAU43298	AJQE01_v1_2860071	AJQE01_v1_4360002	-	-	-	-
Bradyrhizobium	guangdongense	CCBAU51649; LMG28620; CGMCC1.15034	-	-	-	-	-	-
Bradyrhizobium	guangzhouense	CCBAU51670T; LMG29280	-	-	-	-	-	-
Bradyrhizobium	nanningense	CCBAU51757	LBJQ_v1_610002	-	-	-	-	-
Bradyrhizobium	zhanjiangense	CCBAU51770	RKMK_v1_680160	-	-	-	-	-
Bradyrhizobium	zhanjiangense	CCBAU51778T; LMG29279	XH85_RS10725	XH85_RS13630	-	-	-	-
Bradyrhizobium	zhanjiangense	CCBAU51781	RDRA_v1_220008	RDRA_v1_140187	-	-	-	-
Bradyrhizobium	zhanjiangense	CCBAU51787	LBJM_v1_1460012	-	-	-	-	-
Bradyrhizobium	guangxiense	CCBAU53363T; LMG28621; CGMCC1.15035	-	-	-	-	-	-
Bradyrhizobium	nanningense	CCBAU53390T; LMG29278	LBJC_v1_430089	-	-	-	-	-
Bradyrhizobium	guangzhouense	CCBAU53424	-	-	-	-	-	-
Bradyrhizobium	guangzhouense	CCBAU53426	-	-	-	-	-	-
Bradyrhizobium	japonicum	CCBAU83623	AJQB01_v1_7600010	-	-	-	-	-
Bradyrhizobium	sp.	CCGE-LA001	-	-	-	-	-	-
Bradyrhizobium	sp.	CF659	-	-	-	-	-	-
Bradyrhizobium	daqingense	CGMCC1.10947T; LMG26137; CCBAU15774; HAMBI3184	VLKL01_470004	-	-	-	-	-
Bradyrhizobium	huanghuaihaiense	CGMCC1.10948T; LMG26136; CCBAU23303; HAMBI3180; A4228	VLLA01_280096	-	-	-	-	-
Bradyrhizobium	agreste	CNPSo4010T; LMG31645; WSM4802	JACCHP01_10435	-	-	JACCHP01_80008	-	-
Bradyrhizobium	glycinis	CNPSo4016T; LMG31649; WSMM4801	-	-	-	-	-	-
Bradyrhizobium	diversitatis	CNPSo4019T; LMG31650; WSM4799	-	-	-	-	-	-
Bradyrhizobium	cenepequi	CNPSo4026T; WSM4798; LMG31653	-	-	-	-	-	-
Bradyrhizobium	frederickii	CNPSo3426T; USDA10052; U686; CL20	SPQS01_600131	-	-	-	-	-
Bradyrhizobium	niftali	CNPSo3448T; USDA10051; U687; CL40	SPQT01_790193	-	-	-	-	-
Bradyrhizobium	cytisi	CTAW11T; LMG25866; CECT7759; DSM23720	-	-	-	-	-	-
Bradyrhizobium	rifense	CTAW71T; LMG26781; CECT8066	-	-	-	-	-	-
Bradyrhizobium	sp.	DOA1	-	-	-	-	-	-
Bradyrhizobium	sp.	DOA9	-	-	-	-	-	-
Bradyrhizobium	japonicum	E109	RN69_38600	RN69_39395	-	-	-	-
Bradyrhizobium	shewense	ERR11; HAMBI3532; LMG30162	FMAI01_v1_110440	-	-	-	-	-
Bradyrhizobium	sp.	G22	-	-	-	-	-	-
Bradyrhizobium	lablabi	GAS165	-	-	-	-	-	-
Bradyrhizobium	canariense	GAS369	-	-	-	-	-	-
Bradyrhizobium	lablabi	GAS522	-	-	-	-	-	-
Bradyrhizobium	ottawaense	GAS524	-	-	-	-	-	-
Bradyrhizobium	japonicum	in8p8	-	-	-	-	-	-
Bradyrhizobium	campsiandrae	INPA394BT; LMG10099; UFLA01-1174	-	-	-	-	-	-
Bradyrhizobium	forestalis	INPA54BT; LMG10044	PGVG01_v1_480090	-	-	-	-	-
Bradyrhizobium	diazoefficiens	Is-1	LGUJ01_v1_260059	-	-	-	-	-
Bradyrhizobium	japonicum	Is-34	JRPN01_v1_790085	-	JRPN01_v1_350011	-	-	-
Bradyrhizobium	japonicum	is5	-	-	-	-	-	-
Bradyrhizobium	sp.	Leaf396	-	-	-	-	-	-
Bradyrhizobium	sp.	LMG09283	BRAG_v1_8195	-	-	-	-	-
Bradyrhizobium	arachis	LMG26795T; CCBAU051107	FPBQ01_v1_20069	-	-	-	-	-
Bradyrhizobium	vignae	LMG28791T	RDQF_v1_460010	-	-	-	-	-
Bradyrhizobium	centrosematis	LMG29515T; CECT9095; A9	BRAD29515_v1_6682	-	-	-	-	-
Bradyrhizobium	denitrificans	LMG8443T; LMG26303; ATCC43295; DSM1113; IAM1005; LMG8443; Muller222; NCIMB12292; USDA4967	-	-	-	-	-	-
Bradyrhizobium	valentinum	LmjM3T; LMG27619 ; CECT8364	-	-	-	-	-	LLXX01_v1_930012*
								LLXX01_v1_930011*
Bradyrhizobium	icense	LMTR13T; HAMBI 3584	-	-	-	LMTR13_241851	LMTR13AM_5744	LMTR13_27190
Bradyrhizobium	paxllaeri	LMTR21T; HAMBI2911/2	-	-	-	LMTR21_RS24245	-	LMTR21_RS26570*
								LMTR21AM_5820*
								LMTR21AM_5531
Bradyrhizobium	sp.	LMTR3; HAMBI2914	-	-	-	MAXC01_v1_10885	MAXC01_v1_11048	MAXC01_v1_520332
Bradyrhizobium	sp.	LTSP849	-	-	-	-	-	-
Bradyrhizobium	sp.	LTSP857	-	-	-	-	-	-
Bradyrhizobium	sp.	LTSP885	-	-	-	-	-	-
Bradyrhizobium	sp.	LTSPM299	-	-	-	-	-	-
Bradyrhizobium	erythrophlei	MT12	-	-	-	-	-	-
Bradyrhizobium	sp.	NAS96.2	-	LGHK01_v1_3550031	-	-	-	-
Bradyrhizobium	diazoefficiens	NK6	NK6_2507	NK6_2969	-	-	-	-
Bradyrhizobium	sp.	OK095	-	-	-	-	-	-
Bradyrhizobium	ottawaense	OO99T; LMG26739, HAMBI3284	CIT37_04155	OO99_v1_1271	-	-	-	-
Bradyrhizobium	sp.	ORS111	BRAD111_v1_2255	BRAD111_v1_2119	-	-	-	-
Bradyrhizobium	sp.	ORS278	-	-	-	-	-	-
Bradyrhizobium	sp.	ORS285	-	-	-	-	-	-
Bradyrhizobium	vignae	ORS3257	BRAD3257_7701	-	-	-	-	-
Bradyrhizobium	sp.	ORS375	-	-	-	-	-	-
Bradyrhizobium	sp.	ORS86	BRAD86_v1_2053	BRAD86_v1_1921	-	-	-	-
Bradyrhizobium	pachyrhizi	PAC48T; LMG24246	-	-	-	-	-	-
Bradyrhizobium	jicamae	PAC68T; LMG24556; CECT7395	-	-	-	-	-	-
Bradyrhizobium	oropedeii	Pear76T; LMG31408	JACMYO01_1730014	-	-	-	-	-
Bradyrhizobium	altum	Pear77T; LMG31407	JACMYP01_1830006	-	-	-	-	-
Bradyrhizobium	betae	PL7HG1T; LMG21987; CECT5829; NBRC103048	-	-	-	-	-	-
Bradyrhizobium	sp.	Rc2d	FNCU01_v1_470316	FNCU01_v1_890049	-	-	-	-
Bradyrhizobium	retamae	Ro19T; LMG27393; CECT8261	-	-	-	-	-	LLYA01_v1_1890045
Bradyrhizobium	sp.	S23321	-	-	-	-	-	-
Bradyrhizobium	oligotrophicum	S58T	-	-	-	-	-	-
Bradyrhizobium	elkanii	SEMIA5019	SWAN01_1420070	-	-	-	-	-
Bradyrhizobium	japonicum	SEMIA5079	BJS_08302	-	-	-	-	-
Bradyrhizobium	diazoefficiens	SEMIA5080	ADOU02_v1_10075	ADOU02_v1_30006	-	-	-	-
Bradyrhizobium	elkanii	SEMIA587	SWAO01_1410071	-	-	-	-	-
Bradyrhizobium	tropiciagri	SEMIA6148T; LMG28867; BR1009; CNPSo991	LFLZ01_v1_100175	-	-	-	-	-
Bradyrhizobium	embrapense	SEMIA6208T; LMG29087; BR2212, CNPSo2833	LFIP02_v1_140083	-	-	-	-	-
Bradyrhizobium	mercantei	SEMIA6399T; LMG30031; BR6010; CNPSo116	-	-	-	-	-	-
Bradyrhizobium	viridifuturi	SEMIA690T; LMG28866; BR1804; CNPSo991	-	-	-	-	-	-
Bradyrhizobium	sp.	STM3557	-	-	-	-	-	-
Bradyrhizobium	sp.	STM3561	BRAD3561_v1_8827	-	-	-	-	-
Bradyrhizobium	sp.	STM3562	-	BRAD3562_v1_5954	-	-	-	BRAD3562_v1_6089
Bradyrhizobium	sp.	STM3566	BRAD3566_v1_7304	-	-	-	-	-
Bradyrhizobium	sp.	STM3809	-	-	-	-	-	-
Bradyrhizobium	sp.	STM3843	-	-	-	-	-	-
Bradyrhizobium	sp.	SUTN9-2	LAXE01_12449*	-	-	-	-	LAXE01_12862
Bradyrhizobium	liaoningense	SZCCT0008	-	-	-	-	-	-
Bradyrhizobium	lablabi	SZCCT0009	-	-	-	-	-	-
Bradyrhizobium	ottawaense	SZCCT0046	JAFDOJ01_240004	JAFDOJ01_440003	-	-	-	-
Bradyrhizobium	denitrificans	SZCCT0094	-	-	-	-	-	-
Bradyrhizobium	manausense	SZCCT0118	-	-	-	-	-	-
Bradyrhizobium	sp.	SZCCT0124	-	-	-	-	-	-
Bradyrhizobium	viridifuturi	SZCCT0127	-	-	-	-	-	-
Bradyrhizobium	liaoningense	SZCCT0133	JAFCLA01_1090011	JAFCLA01_370008	-	-	-	-
Bradyrhizobium	diazoefficiens	SZCCT0137	-	-	-	-	-	-
Bradyrhizobium	japonicum	SZCCT0148	-	-	-	-	-	-
Bradyrhizobium	japonicum	SZCCT0153	-	-	-	-	-	-
Bradyrhizobium	sp.	SZCCT0158	-	-	-	-	-	-
Bradyrhizobium	sp.	SZCCT0180	-	-	-	-	-	-
Bradyrhizobium	jicamae	SZCCT0215	-	-	-	-	-	-
Bradyrhizobium	japonicum	SZCCT0231	-	-	-	-	-	-
Bradyrhizobium	liaoningense	SZCCT0233	JAFCKO01_920005	JAFCKO01_870002	-	-	-	-
Bradyrhizobium	ottawaense	SZCCT0234	-	-	-	-	-	-
Bradyrhizobium	ottawaense	SZCCT0284	JAFDOH01_260005	JAFDOH01_530003	-	-	-	-
Bradyrhizobium	diazoefficiens	SZCCT0287	JAFCKK01_1620009	-	-	-	-	-
Bradyrhizobium	liaoningense	SZCCT0293	JAFCKI01_1050010	JAFCKI01_1210003	-	-	-	-
Bradyrhizobium	tropiciagri	SZCCT0294	-	-	-	-	-	-
Bradyrhizobium	tropiciagri	SZCCT0338	-	-	-	-	-	-
Bradyrhizobium	diazoefficiens	SZCCT0340	JAFCKE01_1730009	-	-	-	-	-
Bradyrhizobium	diazoefficiens	SZCCT0341	JAFCKD01_1740009	-	-	-	-	-
Bradyrhizobium	liaoningense	SZCCT0342	JAFCKC01_890004	JAFCKC01_910004	-	-	-	-
Bradyrhizobium	iriomotense	SZCCT0346	-	-	-	-	-	-
Bradyrhizobium	liaoningense	SZCCT0347	-	-	-	-	-	-
Bradyrhizobium	jicamae	SZCCT0349	-	-	-	-	-	-
Bradyrhizobium	japonicum	SZCCT0395	-	-	-	-	-	-
Bradyrhizobium	liaoningense	SZCCT0397	-	-	-	-	-	-
Bradyrhizobium	liaoningense	SZCCT0399	-	-	-	-	-	-
Bradyrhizobium	diazoefficiens	SZCCT0440	-	-	-	-	-	-
Bradyrhizobium	diazoefficiens	SZCCT0449	-	-	-	-	-	-
Bradyrhizobium	sp.	Tv2a-2	-	-	-	-	-	-
Bradyrhizobium	elkani	UASWS1015	-	-	-	-	-	-
Bradyrhizobium	sp.	UASWS1016	-	-	-	-	-	-
Bradyrhizobium	canariense	UBMA050	-	-	-	-	-	-
Bradyrhizobium	canariense	UBMA051	-	-	-	-	-	-
Bradyrhizobium	canariense	UBMA060	-	-	-	-	-	-
Bradyrhizobium	canariense	UBMA061	-	-	-	-	-	-
Bradyrhizobium	canariense	UBMA122	-	-	-	-	-	-
Bradyrhizobium	uaiense	UFLA03-164T; LMG31509; R-55193	VKHP01_7050028	-	-	-	-	-
Bradyrhizobium	brasilense	UFLA03-321T; LMG29353; BAS645	MPVQ01_v1_430047	-	-	-	-	-
Bradyrhizobium	sp.	URHA0013	-	-	-	-	-	-
Bradyrhizobium	diazoefficiens	USDA110T	bll1877	blr1705	-	-	-	-
Bradyrhizobium	diazoefficiens	USDA122	BD122_09610	BD122_08730	-	-	-	-
Bradyrhizobium	japonicum	USDA123	AXVP01_v1_2080010	-	-	-	-	-
Bradyrhizobium	sp.	USDA3384	AXAD01_v1_90155	-	-	-	-	-
Bradyrhizobium	japonicum	USDA38	AXAG01_v1_370005	-	-	-	-	-
Bradyrhizobium	japonicum	USDA4	AXAF01_v1_280006	-	-	-	-	-
Bradyrhizobium	japonicum	USDA6T	BJ6T_79510	BJ6T_81140	-	-	-	-
Bradyrhizobium	elkanii	USDA61	BE61_76200	BE61_79060	BE61_51970	-	-	-
Bradyrhizobium	elkanii	USDA76T	ARAG_v1_80166	ARAG_v1_51743	-	-	-	-
Bradyrhizobium	elkani	USDA94	JAFC01_v1_1310025	-	JAFC01_v1_50222*	-	-	-
Bradyrhizobium	semiaridum	WSM1704T; LMG31654; CNPSo4028	-	-	-	-	-	-
Bradyrhizobium	hereditatis	WSM1738T; LMG31652; CNPSo4025	-	JAGKJK01_130187	-	JAGKJK01_130264	JAGKJK01_130455	JAGKJK01_130240
Bradyrhizobium	murdochi	WSM1741T; LMG31651; CNPSo4020	-	AXAU01_v1_680304*	-	AXAU01_v1_140103	AXAU01_v1_250051	AXAU01_v1_140127
				AXAU01_v1_120001*
Bradyrhizobium	archetypum	WSM1744T; LMG31646; CNPSo4013	-	JAAVLW01_10281	-	JAAVLW01_350131	JAAVLW01_350282*	JAGKJK01_130240
							JAAVLW01_350283*
Bradyrhizobium	australiense	WSM1791T; LMG31647; CNPSo4014	-	-	-	-	JAAVLX01_40215	JAAVLX01_350325*
								JAAVLX01_350326*
Bradyrhizobium	australafricanum	WSM4400T; LMG31648; CNPSo4015	-	-	-	-	-	-
Bradyrhizobium	guangdongense	XS1150	NFUH01_6610015	-	-	-	-	-
a strainT in bold: Bradyrhizobium type strain
* : partial gene
