# Supplementary material for: Widespread Bradyrhizobium distribution of diverse Type III effectors that trigger legume nodulation in the absence of Nod factor
Source: ISME J. 2023 Jun 24;17(9):1416–29. doi: 10.1038/s41396-023-01458-1 (PMC10432411; doi:10.1038/s41396-023-01458-1)
Supplement: Supplementary file 8 — Dataset 4 [file 41396_2023_1458_MOESM8_ESM.xlsx]

## Sheet: Effectome comparison
Dataset S4. Effectome comparison
	NopJ	NopE	NopH	NopC	NopL	NopM1	NopM2	NopM3	NopM4	NopM5	NopP1	NopP2	NopP3	NopT	NopAA	NopAB	NopAF	NopAR	NopBI	NopBW	InnB	ErnA	Sup1	Sup2	Sup3	Sup4	Sup5	Sup6	Sup7	Sup8-1	Sup8-2	Sup9	Sup10	Sup11	Ube1	Ube2	Ube3	Ube4	Ube5						Effector nb.	B. elkanii supergroup
BR10355																																													14
SEMIA690																																													17
SEMIA6148																																													24
NAS96.2																																													13
	NopJ	NopE	NopH	NopC	NopL	NopM1	NopM2	NopM3	NopM4	NopM5	NopP1	NopP2	NopP3	NopT	NopAA	NopAB	NopAF	NopAR	NopBI	NopBW	InnB	ErnA	SuP1	SuP2	SuP3	SuP4	SuP5	SuP6	SuP7	SuP8-1	SuP8-2	SuP9	SuP10	SuP11	Ubi1	Ubi2	Ubi3-1	Ubi3-2	Ubj4	Ubj5	Ubj6	Ubj7	Ubj8	Ubj9 = Ube3
PAC68																																													10	B. jicamae supergroup
CCBAU23086																																													23
LmjM3			2																																										20
LMTR3																																													17
LMTR13																																													15
LMTR21															2																														19
Ro19																										2																			18
WSM1738																																													22
WSM1741			2																																										23
WSM1744																																													17
WSM1791																																													16
		Absence									Ube: Unknown effector in Bradyrhizobium elkanii supergroup
		Presence									Ubi: Unknown effector in Bradyrhizobium icense strain
		Partial									Ubj: Unknown effector in Bradyrhizobium jicamae supergroup
	Nod -
	Nod +
	The upper table represents effectome comparison of 4 strains belonging to the B. elkanii supergroup. The putative effectors content of the nodulating strain NAS96.2 shows 3 specific effectors Sup1, Sup2 and Sup3) only present in this strain and absent from the 3 others non nodulating strain. The lower table represents effectome comparison of 11 strains belonging to the B. jicamae supergroup. No s…

## Sheet: BR10355
ID gene	Nop homology	Upstream tts box	Remark
VITY01_220018	NopJ	CGTCAGCTTCTCGAAAGCTAACCCTCCTA	-
VITY01_110057	NopH	CCGTCAGCTTCTCGAAAGGTAACGCTCCTAGC	-
VITY01_110061	NopL	TCGTCAGCTTTTCGAAAGCTGCCCCCCCTAG	-
VITY01_110059	NopE	TCGTCAGCTTCTCGACAGGTGCTGCGGGTAGA	-
VITY01_110039	InnB	TCGTCAGCTTTTTGACAGCTGACTCCTATAG	-
VITY01_220015	NopP	GGTCAGCTTGTTGTCAGCTTGGCTGTCTAAC	-
VITY01_110060	NopC	TCGTCAGCATTTTGAAAGCTAGTCCTGATAGC	-
VITY01_110049	NopP	CCGTCAGCTTGTCGTCAGGGAGGCTGAATA	-
VITY01_160200	NopP	GTCAGCTTGACGA	-
VITY01_110033	NopM	-	-
VITY01_160096	NopM	GTCAGGAGTTTACAATGAGGCTTGCTCGA	Frameshift
VITY01_160143	NopM	GTCAGTCTCAAGGGGCACGATGA	Frameshift
VITY01_110106	Sup5	-	-
VITY01_160182	Ube1	GTCAGATTTGCATTCCGCGTTCGTGCTGTTA	-

## Sheet: SEMIA690
ID gene	Nop homology	Upstream tts box	Remark
LGTB01_v1_100040	NopC	GTCAGCTTCTCGAAAGCTAACGTTTGCA	-
LGTB01_v1_100054	NopM	-	Frameshift
LGTB01_v1_100055
LGTB01_v1_50210	NopM	GTCAGCTTCTCGAAAGCTAAGCCTTGTA	-
LGTB01_v1_860002	NopM	-	-
LGTB01_v1_50188	NopM	GTCAGCTTATCGAAAGCTAAATGCCCTA	-
LGTB01_v1_730027	Sup6	-	NEL domain
LGTB01_v1_50186	NopM	GTCAGCTAATCGACAGGTAAGCCTGCTAA	-
LGTB01_v1_100188	NopP	GTCAGCTTACGGACAGCTAAGCTGATTA	-
LGTB01_v1_100115	NopP	-	Frameshift
LGTB01_v1_100116
LGTB01_v1_100170	NopP	CCGTCAGAGCATTCGAGCGGCGTCACCATC	-
LGTB01_v1_50105	NopT	GTCAGCTCGTCGTCAGCTTGTCGCGATA	-
LGTB01_v1_50198	Ube3	CCGTCAGCTTCTCGCAAGCTTGCCGGCGTA	-
LGTB01_v1_50266	NopBI	CAGTCAGGCTTAGGAAAGCAGATCCATCTG	-
LGTB01_v1_50020	Sup4	TCGTCAGCTTCTGGAAAGCCTATCCAGATA	Frameshift
LGTB01_v1_50021
LGTB01_v1_50132	Ube4	TCGTCAGGTTCTCGACAGCTGTCCGGCCTA	-
LGTB01_v1_50248	Ube2	TGGTCAGCTTCCGGAAAGCTGGACCTGCGAT	Frameshift, Trehalose-phosphate synthase
LGTB01_v1_50246
LGTB01_v1_720009	NopBW	TGGTCAGCTACTCGTCAGCCAAGCGGTCTAT	-

## Sheet: SEMIA6148
ID gene	Nop homology	Upstream tts box	Remark
LFLZ01_v1_100017	NopP	AGTCAGGTTGTGGTCAGCTAGATTC	-
LFLZ01_v1_100063	Sup4	-	-
LFLZ01_v1_100075	NopM	GTCAGCTTGCCGACAGCTATATCTCGTAG	-
LFLZ01_v1_100088	NopC	TCGTCAGCTTCTCGAAAGCTAACGTT	-
LFLZ01_v1_100092	NopL	GTCAGCTTTTCGAAAGCCGCTGCTGT	-
LFLZ01_v1_100134	NopBW	TGGTCAGCTACTCGTCAGCCAAGCGGTCTAT	-
LFLZ01_v1_100160	NopBI	GTCAGGCTTAGGAAAGCAGATCCATCTG	-
LFLZ01_v1_100175	ErnA	CGTCAGCTTGTCGACAGCTGATCCCAGTAG	-
LFLZ01_v1_140010	NopM	TCGTCAGCTTATCGACAGCTGAGCTTCCTAGC	Frameshift
LFLZ01_v1_140011
LFLZ01_v1_140025	Ube3	CGTCAGCTTCTCGCAAGCTTGCCGGCGTAG	-
LFLZ01_v1_140030	Ube5	TCGTCAGCTTCTCGAAAGCTTGTACGAAT	-
LFLZ01_v1_140033	NopM	GTCAGCTTATCGAAAGCTAAATGCCTTA	-
LFLZ01_v1_140034	Ube1	CCGTCAGCTAATCGACAGGTAAGCCTGCTAA	-
LFLZ01_v1_140037	NopAA	TCGTCAGCTTCTCGAAAGCTAACCTTCCTA	-
LFLZ01_v1_140041	NopM	-	Frameshift
LFLZ01_v1_140042
LFLZ01_v1_140046	InnB	TCGTCAGCTTTTGGAAAGGTTG	-
LFLZ01_v1_140094	Ube4	TCGTCAGGTTCTCGACAGCTATCCGGCCTAGC	-
LFLZ01_v1_140117	NopT	CGTCAGCTCGCCATCAGCTTGTCCGGGTAT	-
LFLZ01_v1_160001	NopAB	-	-
LFLZ01_v1_160035	Sup4	TCGTCAGCTTCTGGAAAGCCTATCCAGATAG	-
LFLZ01_v1_160063	Sup7	TCGTCAGCCTCTCGAGAGCTAGCGCTCGTAGC	Frameshift, shikimate kinase domain
LFLZ01_v1_160064
LFLZ01_v1_160065
LFLZ01_v1_160088	NopP	CGTCAGCTTTTTGACAGCTTGGCTGTCTAAC	-
LFLZ01_v1_300064	NopP	CGTCAGCTTACGGACAGCTAAGCTGCTTATC	-
LFLZ01_v1_560047	Ube2	TGGTCAGCTTCCCGAAAGCTGGACCTG	Trehalose-phosphate synthase

## Sheet: NAS96.2
ID gene	Nop homology	Upstream tts box	Remark
LGHK01_v1_10056	NopAA	TAGTCAGCTTCTCGAAAGCTGACCTTCCTAGC	-
LGHK01_v1_10073	Ube1	-	-
LGHK01_v1_1270006	InnB	TCGTCAGCTTTTCGACAGCTGCCTCCTATAGA	-
LGHK01_v1_240049	Sup2	-	-
LGHK01_v1_3550031	Sup3	-	-
LGHK01_v1_3550047	Ube2	TCGTCAGCTTCTCGAAAGGTCGAGCTGTTAAC	Trehalose-phosphate synthase
LGHK01_v1_3550048	NopT	CCGTCAGCTTCTCATCAGCTTATCTGGATAT	-
LGHK01_v1_3550053	NopC	TCGTCAGCTTCTCGACAGCTAATCCCGCTAGC	-
LGHK01_v1_3550059	NopM	TCGTCAGCTTCTCGAAAGCTTAGGCTCTTAGC	-
LGHK01_v1_3550060	NopP	CGTCAGCTTGCGGACAGCTAAGCTGTCTAA	End of contig
LGHK01_v1_1350151	NopP	-	Start of contig
LGHK01_v1_3640011	NopBW	TCGTCAGCTAGTTGTCAGCCAAACAGCCTA	-
LGHK01_v1_850007	Sup1	CGTCAGGTTTCTGACAGCTGACGCTGGTA	Frameshift
LGHK01_v1_850008

## Sheet: PAC68
Gene ID	Nop homology	Upstream tts box	Remark
LLXZ01_v1_1930009	NopL	GTCAGCTTTTCGAAAGCTAAACCTCGCAG	-
LLXZ01_v1_230001	Ubj9 = Ube3	GTCAGCTTCTCGAAAGCTAGCCTCGGTA	Partial
LLXZ01_v1_2260011	NopH	GTCAGCTTCTCGAAAGGTAGCGCCGCTAT	-
LLXZ01_v1_1930005	NopC	GTCAGCTTTTCGCAAGCTAACCTTGCTAGC	-
LLXZ01_v1_2260008	NopE	GTCAGCTTTTCGACAGGTACTGTGGGTAG	-
LLXZ01_v1_230003	NopP	GTCAGCTTATGGACAGCTAAACTGG	-
LLXZ01_v1_1590056	Sup1	GTCAGCTTCGCGAAAGCTAACGGTAGTA	-
LLXZ01_v1_2260001	Sup4	-	Partial
LLXZ01_v1_300014	Ubj8	-	Partial
LLXZ01_v1_1630046	NopAF	-	-

## Sheet: CCBAU23086
Gene ID	Nop homology	Upstream tts box	Remark
LLYB01_v1_1170032	NopE	GTCAGCTTTTCGACAGGTACTCCGGATA	-
LLYB01_v1_1170025	NopL	GTCAGCTTCTCGAAAGCTCACTCTCTTA	-
LLYB01_v1_640016	NopM	GTCAGTTTTTGGACAGGTAAGTCTTATA	-
LLYB01_v1_180003	NopM	GTCAGCTAATCGACAGGTAGGCCTGCTAA	-
LLYB01_v1_890045	NopM	GTCAGCTTATCGACAGCTGAGCTTCCTA	Frameshift
LLYB01_v1_890044
LLYB01_v1_630003	NopP	GTCAGCTTATTGTCAGCTCGCGCGCCTA	-
LLYB01_v1_450002	NopP	GTCAGCCTGTCGTCAGCTTGGCTGACTA	-
LLYB01_v1_1170041	NopP	GTCAGCTCGTCGTCAGCTAGGCTGACTA	-
LLYB01_v1_1180095	NopT	GTCAGCTTGGGATCAGCTTTTCTGACTA	-
LLYB01_v1_1130037	NopAA	-	-
LLYB01_v1_690016	InnB	GTCAGCTTCTCAACAGGTAACTCTCCTA	-
LLYB01_v1_150001	Ubi3	GTCAGCTTCTCGAAAGCTTGCCTGAGTA	-
LLYB01_v1_980026	Ubi2	GTCAGCTTCTTGAAAGCTGGCCCTGGTA	-
LLYB01_v1_650014	NopAF	GTCAGTTTGTCGTGAGTTGTCCCGCA	-
LLYB01_v1_1170031	NopC	GTCAGCTTCTCGAAAGCTAACCTTGCTA	-
LLYB01_v1_1000004	Ubi3	GTCAGGTTCTCGAAAGCTCGCCCGAGTA	Partial
LLYB01_v1_1170020	Ubi1	GTCAGCTTTTAGAAAGCTAACCATCCTA	-
LLYB01_v1_890061	Sup8	-	Frameshift
LLYB01_v1_890062
LLYB01_v1_1170034	NopH	GTCAGCTTCTCGAAAGGTAATCCTCCTA	-
LLYB01_v1_890010	Sup8	-	-
LLYB01_v1_890047	Sup9	-	-
LLYB01_v1_890019	Sup10	-	Shikimate kinase domain
LLYB01_v1_180001	Ubj4	GTCAGCTTGACGTCAGCTCGCATCCTTA	-

## Sheet: LmjM3
Gene ID	Nop homology	Upstream tts box	Remark
LLXX01_v1_660059	NopH	GTCAGCTTCTCGAAAGGTAATCCTCTTA	-
LLXX01_v1_660049	NopL	GTCAGCTTCTCGAAAGCTCACCCTCCTA	-
LLXX01_v1_660054	NopC	GTCAGCTTCTCGAAAGCTAACGTTGCTA	-
LLXX01_v1_660057	NopE	GTCAGCTTTTCGACAGGTACTCAGGATA	-
LLXX01_v1_1530139	NopM	GTCAGTTTATGGACAGCTAAGTCTTATA	-
LLXX01_v1_930012	Ubi3	GTCAGGTTTTCGAAAGCTTGCCCGAGTA	Frameshift
LLXX01_v1_930011
LLXX01_v1_660024	InnB	GTCAGCTTCTCATCAGGTAACTCTCCTA	-
LLXX01_v1_660096	NopP	GTCAGCTTGTTGTCAGCTCGCGCGCCTA	-
LLXX01_v1_460004	NopAB	GTCAGCTTCCTGACAGCTAAGCTCCCTAA	-
LLXX01_v1_2070008	NopH	GTCAGCTTCCTGAAAGCTGACGCTCATA	-
LLXX01_v1_1130009	NopT	GTCAGCTCGTCGTCAGCTTGCCTGAGTA	-
LLXX01_v1_1820049	Ubj5	GTCAGGTTCTCGAAAGCTTGCATGCCTA	DUF1521 domain
LLXX01_v1_660019	NopP	GTCAGCTAGTCGTCAGCCAAGCGGTCTA	-
LLXX01_v1_1820047	Ubj6	GTCAGCTTGTCATCAGCTTCATTGGCCA	LysM domain
LLXX01_v1_1220041	NopAR	GTCAGCTTCTCAAAAGCTAACGATAGTAG	Frameshift
LLXX01_v1_1220042
LLXX01_v1_1820046	Ubj7	GTCAGGTCGATGTCAGCTCAGCGCGCTA	LysM domain, partial
LLXX01_v1_1870014	NopBW	TCGTCAGCTACTCGTCAGCCAGCCTGTCTAT	-
LLXX01_v1_1200023	NopAF	GTCAGTTTGTCGTGAGTTGTCCCGCAT	-
LLXX01_v1_1530015	Sup5	-	-
LLXX01_v1_660069	NopP	GTCAGCTCGTCGTCAGCTGGGCTGACTA	Partial

## Sheet: LMTR3
Gene ID	Nop homology	Upstream tts box	Remark
MAXC01_v1_10899	NopH	GTCAGCTTCTCGAAAGGTAATCCTCCTAGG	-
MAXC01_v1_10925	NopM	GTCAGCTGATCGACAGGTAGGCCTGCTAA	-
MAXC01_v1_10897	NopE	GTCAGCTTTTCGACAGGTACTCCGGATAC	-
MAXC01_v1_10893	NopC	GTCAGCTTCTCGAAAGCTAATGTTGCTAG	-
MAXC01_v1_10888	NopL	GTCAGCTTCTCGAAAGCTCACTCTCTTAGC	-
MAXC01_v1_520332	Ubi3	GTCAGCTTCTCGAAAGCTTTGCCCG	-
MAXC01_v1_10906	NopP	GTCAGCTCGTCGTCAGCTAGGCTGACTATC	-
MAXC01_v1_520215	Sup1	GTCAGCTTCTCGAAAGCTAACGGTAGTAG	-
MAXC01_v1_10996	NopM	GTCAGTTTTTGGACAGGTAAGTCTTATAGC	-
MAXC01_v1_11048	Ubi2	GTCAGCTTCTTGAAAGCTGGCCGTGGTA - GTCAGCTTCTTGAAAGCTGGCCGTGGTA	-
MAXC01_v1_10865	InnB	GTCAGCTTCTCAACAGGTAACTCTCCTAGC	-
MAXC01_v1_10885	Ubi1	GTCAGCTTCTAGAAAGCTAACCATCCTA	-
MAXC01_v1_10927	Ubj4	GTCAGCTTGGCGTCAGCTCGCATCCTTA	-
MAXC01_v1_10934	NopP	GTCAGGCTGTCGTCAGCTTGGCTGACTA	-
MAXC01_v1_10932	NopP	GTCAGCTTATTGTCAGCTCGCGCGCCTA	-
MAXC01_v1_20084	NopAF	GTCAGTTTGTCGTGAGTTGTCCCGCA	-
MAXC01_v1_10909	NopBW	GTCAGCTAATTGTCAGCCAGGCCGTCTACCTA	Frameshift
MAXC01_v1_10910

## Sheet: LMTR13
Gene ID	Nop homology	Upstream tts box	Remark
LMTR13_24225	NopH	GTCAGCTTCTCGAAAGGTAATCCTCCTAGG	-
LMTR13_24220	NopE	GTCAGCTTTTCGACAGGTACTCCGGATAC	-
LMTR13_24215	NopC	GTCAGCTTCTCGAAAGCTAACGCTGCTAGC	-
LMTR13_24195	NopL	GTCAGCTTCTCGAAAGCTCACTCTCTTAGC	-
LMTR13_24790	NopM	GTCAGTTTATGGACAGCTAAGTCTTGTAGC	-
LMTR13_27190	Ubi3	GTCAGCTTCTCGACAGCTTGCCTGAGTAG	-
LMTR13AM_5744	Ubi2	GTCAGCTTCTTGAAAGCTGGCCCTGGTAG	-
LMTR13_24100	InnB	GTCAGCTTCTCAACAGGTAACTCTCCTAGC	-
LMTR13_24310	NopP	GTCAGCTTATTGTCAGCTCGCACGCCTAT	-
LMTR13_24185	Ubi1	GTCAGCTTCTAGAAAGCTAACCATCCTA - GTCAGCTTGCGGTCAGCTGGC	-
LMTR13_23985	NopT	GTCAGCTCGCCGTCAGCTTGCCTGAGTAT	-
LMTR13_24270	NopBW	GTCAGCTAATTGTCAGCCAGGCCGTCTAT	Frameshift
LMTR13_24260	NopP	GTCAGCTCGTTGTCAGCTTGGTTGACTATC	-
LMTR13_24320	NopP	GTCAGCCTGTCGTCAGCCTGGCTGACTA	-
LMTR13_04200	NopAF	GTCAGTTTGTCGTGAGTTGTCCCGCA	-

[truncated: 6 more sheets: LMTR21, Ro19, WSM1738, WSM1741, WSM1744, WSM1791]
