# Supplementary material for: Widespread Bradyrhizobium distribution of diverse Type III effectors that trigger legume nodulation in the absence of Nod factor
Source: ISME J. 2023 Jun 24;17(9):1416–29. doi: 10.1038/s41396-023-01458-1 (PMC10432411; doi:10.1038/s41396-023-01458-1)
Supplement: Supplementary file 9 — Dataset 5 [file 41396_2023_1458_MOESM9_ESM.xlsx]

## Sheet: Feuil1
Dataset S5. List of the putative SUMO-proteases identified in the Bradyrhizobium strains studied.
	Species	Straina	Gene ID	Size (AA)	Comment
Bradyrhizobium	cajani	1010T	WQNE01_790096	456	Partial-Frame shift mutation
Bradyrhizobium	acaciae	10BBT	JACMYK01_140063	405	Full
Bradyrhizobium	septentrionale	1S1T	HAP48_0002085	1053	Full-Bel2-5 Homolog
		1S1T	HAP48_0024115	1582	Full-Bel2-5 Homolog
		1S1T	HAP48_0024140	1881	Full-Bel2-5 Homolog
		1S1T	HAP48_0026940	1352	Full-Sup3 Homolog
		1S1T	HAP48_0026995	255	Partial- tranposase
		1S1T	HAP48_0028420	1669	Full-Bel2-5 Homolog
		1S1T	HAP48_0049100	1635	Full-Bel2-5 Homolog
		1S1T	HAP48_0049120	1636	Full-Bel2-5 Homolog
		1S1T	HAP48_0000335	379	Partial- tranposase
		1S1T	HAP48_0000885	605	Partial- tranposase
		1S1T	HAP48_0049530	2328	Full-Bel2-5 Homolog
Bradyrhizobium	symbiodeficiens	66S1MBT	HU230_0000010	1403	Full-Bel2-5 Homolog
		66S1MBT	HU230_0040405	134	Partial-Frame shift mutation
		66S1MBT	HU230_0041105	1448	Full-Bel2-5 Homolog
		66S1MBT	HU230_0041125	233	Partial- tranposase
		66S1MBT	HU230_0041405	1480	Full-Bel2-5 Homolog
		66S1MBT	HU230_0041975	1373	Full-Bel2-5 Homolog
Bradyrhizobium	elkani	BLY3-8	LWUI01_v1_390006	1212	Full
		BLY3-8	LWUI01_v1_490005	1045	Full
Bradyrhizobium	elkani	BLY6-1	LXEM01_v1_250119	1212	Full
		BLY6-1	LXEM01_v1_420008	1045	Full
Bradyrhizobium	macuxiense	BR10303T	LNCU_v1_700194	487	Full
Bradyrhizobium	macuxiense	BR10355	VITY01_110106	450	Full
Bradyrhizobium	sp.	BR2003	SMYJ01_120071	1503	Full-Sup3 Homolog
Bradyrhizobium	manausense	BR3351T	LJYG01_v1_320003	1805	Full
Bradyrhizobium	liaoningense	CCBAU05525	AJQC01_v1_2840025	849	Full
		CCBAU05525	AJQC01_v1_7600001	906	Full
		CCBAU05525	AJQC01_v1_8830006	1078	Full
		CCBAU05525	AJQC01_v1_8900001	996	Partial -End of contig
		CCBAU05525	AJQC01_v1_10100001	215	Partial -End of contig
Bradyrhizobium	yuanmingense	CCBAU10071T	FMAE01_v1_310032	580	Partial -End of contig
		CCBAU10071T	FMAE01_v1_440023	281	Partial -End of contig
		CCBAU10071T	FMAE01_v1_620015	1016	Full
Bradyrhizobium	japonicum	CCBAU15354	AJPX01_v1_5820001	849	Full
		CCBAU15354	AJPX01_v1_7350002	1148	Full-Sup3 Homolog
		CCBAU15354	AJPX01_v1_8120001	1078	Full
		CCBAU15354	AJPX01_v1_9230001	221	Partial -End of contig
		CCBAU15354	AJPX01_v1_9380001	189	Partial -End of contig
Bradyrhizobium	sp.	CCBAU15544	AJQF01_v1_5620001	282	Partial -End of contig
		CCBAU15544	AJQF01_v1_5770001	349	Partial -End of contig
Bradyrhizobium	sp.	CCBAU15615	AJQG01_v1_3630001	1309	Full
		CCBAU15615	AJQG01_v1_3850001	349	Partial -End of contig
Bradyrhizobium	japonicum	CCBAU15618	AJPZ01_v1_3200016	850	Full
		CCBAU15618	AJPZ01_v1_5950001	253	Partial -End of contig
		CCBAU15618	AJPZ01_v1_6220004	268	Partial -End of contig
Bradyrhizobium	sp.	CCBAU15635	AJQH01_v1_4190006	340	Partial -End of contig
		CCBAU15635	AJQH01_v1_4320003	349	Partial -End of contig
Bradyrhizobium	lablabi	CCBAU23086T	LLYB01_v1_890010	647	Partial-Frame shift mutation
		CCBAU23086T	LLYB01_v1_890019	1146	Full
		CCBAU23086T	LLYB01_v1_890047	906	Full
		CCBAU23086T	LLYB01_v1_890062	527	Partial-Frame shift mutation
Bradyrhizobium	yuanmingense	CCBAU25021	AJQK01_v1_3270001	309	Partial -End of contig
Bradyrhizobium	japonicum	CCBAU25435	AJQA01_v1_4660007	229	Partial -End of contig
		CCBAU25435	AJQA01_v1_4750001	349	Partial -End of contig
Bradyrhizobium	yuanmingense	CCBAU35157	AJQL01_v1_4340015	1019	Full
Bradyrhizobium	diazoefficiens	CCBAU41267	AJQI01_v1_4990005	283	Partial-Frame shift mutation
		CCBAU41267	AJQI01_v1_5430001	267	Partial -End of contig
Bradyrhizobium	elkani	CCBAU43297	AJPW01_v1_2380004	1161	Full-Sup3 Homolog
		CCBAU43297	AJPW01_v1_5520015	229	Partial -End of contig
Bradyrhizobium	sp.	CCBAU43298	AJQE01_v1_4360002	1264	Full-Sup3 Homolog
		CCBAU43298	AJQE01_v1_4420001	1190	Full
Bradyrhizobium	zhanjiangense	CCBAU51778T	XH85_RS13630	963	Full-Sup3 Homolog
Bradyrhizobium	zhanjiangense	CCBAU51781	RDRA_v1_140187	1433	Full-Sup3 Homolog
Bradyrhizobium	japonicum	CCBAU83623	AJQB01_v1_9440001	849	Full
		CCBAU83623	AJQB01_v1_10450002	349	Partial -End of contig
		CCBAU83623	AJQB01_v1_11650001	163	Partial -End of contig
		CCBAU83623	AJQB01_v1_11770001	221	Partial -End of contig
Bradyrhizobium	dagingense	CGMCC1.10947T	VLKL01_40282	849	Full
		CGMCC1.10947T	VLKL01_940001	385	Partial -End of contig
Bradyrhizobium	huanghuaihaiense	CGMCC1.10948T	VLLA01_10469	849	Full
		CGMCC1.10948T	VLLA01_930001	385	Partial -End of contig
Bradyrhizobium	frederickii	CNPSo3426T	SPQS01_1050004	270	Partial-tranposase
		CNPSo3426T	SPQS01_750016	164	Partial-Frame shift mutation
Bradyrhizobium	niftali	CNPSo3448T	SPQT01_640084	965	Full
Bradyrhizobium	agreste	CNPSo4010T	JACCHP01_680252	607	Partial-Frame shift mutation
Bradyrhizobium	glycinis	CNPSo4016T	JACCHQ01_280022	424	Full
Bradyrhizobium	sp.	DOA9	BRADOA9_v1_p0490	777	Full
		DOA9	BRADOA9_v1_p0871	1064	Full
		DOA9	BRADOA9_v1_p0873	3069	Full
		DOA9	BRADOA9_v1_p0903	805	Full
Bradyrhizobium	japonicum	E109	RN69_39395	1189	Full-Sup3 Homolog
		E109	RN69_39460	1716	Full
		E109	RN69_42800	293	Partial-Frame shift mutation
		E109	RN69_42805	1038	Partial-Frame shift mutation
Bradyrhizobium	forestalis	INPA54BT	PGVG01_v1_550024	1015	Full
Bradyrhizobium	diazoefficiens	Is-1	LGUJ01_v1_170295	849	Full
		Is-1	LGUJ01_v1_860001	282	Partial -End of contig
		Is-1	LGUJ01_v1_990001	349	Partial -End of contig
Bradyrhizobium	japonicum	Is-34	JRPN01_v1_350011	1364	Full-Bel2-5 Homolog
		Is-34	JRPN01_v1_2180002	385	Partial -End of contig
		Is-34	JRPN01_v1_2350001	1713	Full
Bradyrhizobium	sp.	LMG09283	BRAG_v1_7205	187	Partial-Frame shift mutation
Bradyrhizobium	vignae	LMG28791T	RDQF_v1_460103	190	Partial-Frame shift mutation
Bradyrhizobium	valentinum	LmjM3T	LLXX01_v1_1530015	455	Full
Bradyrhizobium	paxllaeri	LMTR21T	MAXB01_v1_1040031	1664	Full
Bradyrhizobium	sp.	LMTR3	MAXC01_v1_520215	1628	Full
Bradyrhizobium	sp.	NAS96.2	LGHK01_v1_240049	1598	Full
		NAS96.2	LGHK01_v1_850008	167	Partial-Frame shift mutation
		NAS96.2	LGHK01_v1_3550031	1464	Full-Sup3
Bradyrhizobium	diazoefficiens	NK6	NK6_2278	849	Full
		NK6	NK6_2836	1716	Full
		NK6	NK6_2969	1477	Full-Sup3 Homolog
		NK6	NK6_a_203	1446	Full
		NK6	NK6_b_164	1078	Full
		NK6	NK6_d_98	1078	Full
Bradyrhizobium	ottawaense	OO99T	OO99_v1_1256	1716	Full
		OO99T	OO99_v1_1271	1433	Full-Sup3 Homolog
		OO99T	OO99_v1_3526	1441	Full
Bradyrhizobium	sp.	ORS111	BRAD111_v1_2119	1609	Full-Sup3 Homolog
Bradyrhizobium	sp.	ORS285	BRAD285_v2_0308	1200	Full
		ORS285	BRAD285_v2_1095	1253	Full
		ORS285	BRAD285_v2_1183	546	Partial-Interruption by a tranposase
		ORS285	BRAD285_v2_1218	1232	Full
		ORS285	BRAD285_v2_1240	1140	Full
		ORS285	BRAD285_v2_1242	1093	Full
Bradyrhizobium	vignae	ORS3257	BRAD3257_v2_7792	1022	Full
Bradyrhizobium	sp.	ORS86	BRAD86_v1_1921	1609	Full-Sup3 Homolog
Bradyrhizobium	jicamae	PAC68T	LLXZ01_v1_2260001	361	Partial -End of contig
Bradyrhizobium	oropedeii	Pear76T	JACMYO01_2740007	1047	Full
		Pear76T	JACMYO01_890019	141	Partial- Doubtful
Bradyrhizobium	altum	Pear77T	JACMYP01_2350001	538	Partial-End of contig
		Pear77T	JACMYP01_4500001	531	Partial-End of contig
		Pear77T	JACMYP01_680030	130	Partial- Doubtful
		Pear77T	JACMYP01_720018	141	Partial- Doubtful
Bradyrhizobium	sp.	Rc2d	FNCU01_v1_520224	1349	Full
		Rc2d	FNCU01_v1_890049	940	Full-Sup3 Homolog
		Rc2d	FNCU01_v1_890090	354	Partial-Frame shift mutation
Bradyrhizobium	retamae	Ro19T	LLYA01_v1_300002	1044	Full
		Ro19T	LLYA01_v1_670001	423	Partial -End of contig
		Ro19T	LLYA01_v1_1840014	452	Full
Bradyrhizobium	elkanii	SEMIA5019	SWAN01_330001	310	Partial -End of contig
		SEMIA5019	SWAN01_340006	1441	Full
Bradyrhizobium	japonicum	SEMIA5079	BJS_08693	1249	Full
		SEMIA5079	BJS_08692	1714	Full
		SEMIA5079	BJS_08610	188	Partial-Frame shift mutation
Bradyrhizobium	diazoefficiens	SEMIA5080	ADOU02_v1_10054	1441	Full
		SEMIA5080	ADOU02_v1_30006	1225	Full-Sup3 Homolog
		SEMIA5080	ADOU02_v1_70763	849	Full
Bradyrhizobium	elkani	SEMIA587	AJJK01_v1_11190009	206	Partial -End of contig
		SEMIA587	AJJK01_v1_18510001	915	Partial -End of contig
		SEMIA587	AJJK01_v1_22220001	419	Partial -End of contig
Bradyrhizobium	tropiciagri	SEMIA6148T	LFLZ01_v1_100063	889	Full
		SEMIA6148T	LFLZ01_v1_100142	184	Partial- Doubtful
		SEMIA6148T	LFLZ01_v1_160035	820	Full
Bradyrhizobium	embrapense	SEMIA6208T	LFIP02_v1_70091	918	Full
Bradyrhizobium	viridifuturi	SEMIA690T	LGTB01_v1_50020	309	Partial-Frame shift mutation
		SEMIA690T	LGTB01_v1_730027	771	Full
Bradyrhizobium	sp.	STM3561	BRAD3561_v1_8718	943	Full
Bradyrhizobium	sp.	STM3562	BRAD3562_v1_5954	1502	Full-Sup3 Homologue
		STM3562	BRAD3562_v1_6642	2465	Full
		STM3562	BRAD3562_v1_6754	245	Partial-Frame shift mutation
Bradyrhizobium	sp.	STM3566	BRAD3566_v1_7442	1022	Full
Bradyrhizobium	sp.	SZCCT0046	JAFDOJ01_440003	1256	Full-Sup3 Homolog
		SZCCT0046	JAFDOJ01_610007	229	Partial-End of contig
Bradyrhizobium	sp.	SZCCT0133	JAFCLA01_2000010	229	Partial-End of contig
		SZCCT0133	JAFCLA01_2320003	849	Full
		SZCCT0133	JAFCLA01_370001	1078	Full
		SZCCT0133	JAFCLA01_370008	1261	Full-Sup3 Homolog
Bradyrhizobium	sp.	SZCCT0233	JAFCKO01_2330004	796	Partial-End of contig
		SZCCT0233	JAFCKO01_2370001	849	Full
		SZCCT0233	JAFCKO01_870002	1184	Full-Sup3 Homolog
Bradyrhizobium	sp.	SZCCT0284	JAFDOH01_420006	1438	Full
		SZCCT0284	JAFDOH01_530003	1184	Full-Sup3 Homolog
Bradyrhizobium	sp.	SZCCT0287	JAFCKK01_1150002	964	Full
		SZCCT0287	JAFCKK01_2060003	906	Full
		SZCCT0287	JAFCKK01_2260007	1078	Full
		SZCCT0287	JAFCKK01_2370002	849	Full
		SZCCT0287	JAFCKK01_2390001	919	Full
		SZCCT0287	JAFCKK01_3760001	302	Partial-End of contig
Bradyrhizobium	sp.	SZCCT0293	JAFCKI01_1210003	1184	Full-Sup3 Homolog
		SZCCT0293	JAFCKI01_1880003	1078	Full
		SZCCT0293	JAFCKI01_2500002	849	Full
		SZCCT0293	JAFCKI01_3660001	229	Partial-End of contig
Bradyrhizobium	sp.	SZCCT0340	JAFCKE01_1180004	964	Full
		SZCCT0340	JAFCKE01_2020008	1078	Full
		SZCCT0340	JAFCKE01_2090001	529	Partial-End of contig
		SZCCT0340	JAFCKE01_2470003	906	Full
		SZCCT0340	JAFCKE01_2630002	849	Full
		SZCCT0340	JAFCKE01_960006	1861	Full
Bradyrhizobium	sp.	SZCCT0341	JAFCKD01_1850007	1078	Full
		SZCCT0341	JAFCKD01_2220005	964	Full
		SZCCT0341	JAFCKD01_2470003	906	Full
		SZCCT0341	JAFCKD01_2640007	229	Partial-End of contig
		SZCCT0341	JAFCKD01_2650003	849	Full
		SZCCT0341	JAFCKD01_3450002	421	Partial-End of contig
Bradyrhizobium	sp.	SZCCT0342	JAFCKC01_2270002	849	Full
		SZCCT0342	JAFCKC01_2300007	253	Partial-End of contig
		SZCCT0342	JAFCKC01_910004_	1184	Full-Sup3 Homolog
Bradyrhizobium	sp.	Tv2a-2	AXAI01_v1_340035	2721	Full
Bradyrhizobium	brasilense	UFLA 03-321T	MPVQ01_v1_420064	1017	Full
		UFLA 03-321T	MPVQ01_v1_520030	1014	Full
Bradyrhizobium	uaiense	UFLA03-164T	VKHP01_10080013	1123	Full
		UFLA03-164T	VKHP01_4280153	1016	Full
Bradyrhizobium	diazoefficiens	USDA110T	blr1693	1716	Full
		USDA110T	blr1705	1441	Full-Sup3 Homolog
		USDA110T	bll8244	1441	Full
Bradyrhizobium	diazoefficiens	USDA122	BD122_03350	849	Full
		USDA122	BD122_08730	1405	Full-Sup3 Homolog
		USDA122	BD122_08800	1588	Full
		USDA122	BD122_42125	1318	Full
Bradyrhizobium	japonicum	USDA123	AXVP01_v1_3540002	849	Full
		USDA123	AXVP01_v1_4660001	385	Partial -End of contig
Bradyrhizobium	japonicum	USDA38	AXAG01_v1_1060002	384	Partial -End of contig
Bradyrhizobium	japonicum	USDA4	AXAF01_v1_750001	282	Partial -End of contig
		USDA4	AXAF01_v1_880003	385	Partial -End of contig
Bradyrhizobium	elkanii	USDA61	BE61_91920	1441	Full
		USDA61	BE61_51970	1328	Full-Bel2-5
		USDA61	BE61_79060	1574	Full-Sup3 Homolog
		USDA61	BE61_p0680	721	Full
Bradyrhizobium	japonicum	USDA6T	BJ6T_81140	1225	Full-Sup3 Homolog
		USDA6T	BJ6T_81250	229	Partial -Transposase
		USDA6T	BJ6T_88360	1442	Full
Bradyrhizobium	elkanii	USDA76T	ARAG_v1_51743	1500	Full-Sup3 Homolog
		USDA76T	ARAG_v1_230001	282	Partial-End of contig
		USDA76T	ARAG_v1_240031	1595	Full
		USDA76T	ARAG_v1_240064	1078	Full
Bradyrhizobium	elkani	USDA94	JAFC01_v1_210010	206	Partial -End of contig
		USDA94	JAFC01_v1_230002	647	Partial -End of contig
		USDA94	JAFC01_v1_1500001	269	Partial -End of contig
		USDA94	JAFC01_v1_1680007	1078	Full
Bradyrhizobium	hereditatis	WSM1738T	JAGKJK01_130187	1577	Full-Sup3 Homolog
Bradyrhizobium	murdochi	WSM1741T	AXAU01_v1_120001	274	Partial -End of contig-SUP3 homolog
		WSM1741T	AXAU01_v1_390020	375	Full
Bradyrhizobium	archetypum	WSM1744T	JAAVLW01_10281	1467	Full-Sup3 Homolog
Bradyrhizobium	australafricanum	WSM4400T	JAGKJL01_1730024	1717	Full
Bradyrhizobium	sp.	XS1150	AWS20424	1015	Full
Note: A significant proportion of the sequences of these SUMO-proteases identified appeared to be partial (79 out of 228). Because we found that SUMO-proteases genes from bradyrhizobia are generally very long, and often contain repeated sequences, the partial sequences are probably due to problems during sequence assembly.
a strainT in bold: Bradyrhizobium type strain
